# Supplementary material for: Insights into the draft genome sequence of bioactives-producing Bacillus thuringiensis DNG9 isolated from Algerian soil-oil slough
Source: Stand Genomic Sci. 2018 Oct 11;13:25. doi: 10.1186/s40793-018-0331-1 (PMC6186030; doi:10.1186/s40793-018-0331-1)
Supplement: Supplementary file 2 — Table S1. Average nucleotide identity (ANI) and digital DNA:DNA Hybridization (dDDH) between the genome of DNG9 and those of other Bacillales. (XLS 28 kb) [file 40793_2018_331_MOESM2_ESM.xls]

## Sheet: Table S1
Additional file 2. Table S1 Average nucleotide identity (ANI) and digital DNA:DNA Hybridization (dDDH) between the genome of DNG9 and those of other Bacillales.
Genome 1	Genome 2	ANI	dDDH
Bacillus thuringiensis Berliner ATCC 10792T	Bacillus thuringiensis DNG9	98.93	95
Bacillus thuringiensis Berliner YBT-1518	Bacillus thuringiensis DNG9	99.14	96.1
Bacillus thuringiensis Bt407	Bacillus thuringiensis DNG9	99.07	95.58
Bacillus thuringiensis serovar chinensis CT-43	Bacillus thuringiensis DNG9	99.05	95.5
Bacillus thuringiensis serovar thuringiensis IS5056	Bacillus thuringiensis DNG9	99.04	95.59
Bacillus thuringiensis Bt18247	Bacillus thuringiensis DNG9	99.1	92.2
Bacillus thuringiensis serovar kurstaki	Bacillus thuringiensis DNG9	96.28	72.95
Bacillus cereus ATCC 14579T	Bacillus thuringiensis DNG9	96.97	80.73
Bacillus cereus E41	Bacillus thuringiensis DNG9	96.78	80.89
Bacillus anthacis AMES Ancestor	Bacillus thuringiensis DNG9	91.05	6.9
Bacillus anthacis F34	Bacillus thuringiensis DNG9	91.09	6.76
Bacillus anthracis str. Sterne	Bacillus thuringiensis DNG9	91.02	6.8
Bacillus subtilis subsp. subtilis strain 168	Bacillus thuringiensis DNG9	76.95	0.02
T type strain
