# Supplementary material for: Insights into the draft genome sequence of bioactives-producing Bacillus thuringiensis DNG9 isolated from Algerian soil-oil slough
Source: Stand Genomic Sci. 2018 Oct 11;13:25. doi: 10.1186/s40793-018-0331-1 (PMC6186030; doi:10.1186/s40793-018-0331-1)
Supplement: Supplementary file 3 — Table S2. Gene inventory of 5 genomic islands in Bacillus thuringiensis DNG9 AND seven closely related Bacillus sp. (XLS 498 kb) [file 40793_2018_331_MOESM3_ESM.xls]

## Sheet: Table S2
Additional File 3: Table S2. Gene inventory of 5 genomic islands in Bacillus thuringiensis DNG9 AND seven closely related Bacillus sp.
Contig	Gene	Length	Gene id	function	Hit	Contig	Gene	Gene id	percent identity 6666666.240906	function	Hit	Contig	Gene	Gene id	percent identity 6666666.221840	function	Hit	Contig	Gene	Gene id	percent identity 6666666.240908	function	Hit	Contig	Gene	Gene id	percent identity 6666666.221837	function	Hit	Contig	Gene	Gene id	percent identity 6666666.240903	function	Hit	Contig	Gene	Gene id	percent identity 6666666.221833	function	Hit	Contig	Gene	Gene id	percent identity 198094.1	function
GENE REGION A = 250-313
Bacillus thuringiensis DNG9						Bacillus thuringiensis Bt407						Bacillus anthracis F34						Bacillus cereus ATCC 14579						Bacillus cereus E41						Bacillus thuringiensis YBT-1518						Bacillus amyloliquefaciens F11						Bacillus anthracis str AMES
1	250	1341	fig|6666666.221745.peg.250	prophage LambdaBa01, minor structural protein	uni	1	1880	fig|6666666.240906.peg.1880	62.54	prophage LambdaBa01, minor structural protein	uni	23	2613	fig|6666666.221840.peg.2613	53.57	prophage LambdaBa01, minor structural protein	bi	1	1845	fig|6666666.240908.peg.1845	64.24	prophage LambdaBa01, minor structural protein	bi	1	90	fig|6666666.221837.peg.90	86.47	prophage LambdaBa01, minor structural protein	bi	1	879	fig|6666666.240903.peg.879	84.11	prophage LambdaBa01, minor structural protein	uni	8	2481	fig|6666666.221833.peg.2481	22.79	Phage minor structural protein	bi	1	3745	fig|198094.1.peg.3745	58.31	phage minor structural protein
1	251	499	fig|6666666.221745.peg.251	Phage-related protein	bi	1	1879	fig|6666666.240906.peg.1879	96.18	Phage-related protein	uni	23	2614	fig|6666666.221840.peg.2614	43.95	Phage tail protein	bi	1	1843	fig|6666666.240908.peg.1843	97.02	Phage-related protein	bi	1	89	fig|6666666.221837.peg.89	79.74	Phage tail fibers	uni	1	5380	fig|6666666.240903.peg.5380	68.85	Phage tail fibers	bi	8	2482	fig|6666666.221833.peg.2482	37.67	Phage tail protein	uni	1	5587	fig|198094.1.peg.5587	49.5
1	252	1299	fig|6666666.221745.peg.252	Phage tail length tape-measure protein	bi	1	1878	fig|6666666.240906.peg.1878	95.92	Phage tail length tape-measure protein	-				0		bi	1	1842	fig|6666666.240908.peg.1842	97.53	Phage tail length tape-measure protein	bi	1	88	fig|6666666.221837.peg.88	36.67	Phage tail length tape-measure protein	bi	1	877	fig|6666666.240903.peg.877	31.08	Phage tail length tape-measure protein	bi	8	2483	fig|6666666.221833.peg.2483	26.87	Phage tail length tape-measure protein	bi	1	3749	fig|198094.1.peg.3749	25.57	Tail length tape measure protein
1	253	85	fig|6666666.221745.peg.253	Phage protein	bi	1	1877	fig|6666666.240906.peg.1877	97.62	Phage protein	-				0		bi	1	1841	fig|6666666.240908.peg.1841	94.05	Phage protein	-				0		-				0		-				0		-				0
1	254	126	fig|6666666.221745.peg.254	Phage protein	bi	1	1876	fig|6666666.240906.peg.1876	100	Phage protein	-				0		bi	1	1840	fig|6666666.240908.peg.1840	100	Phage protein	-				0		-				0		-				0		-				0
1	255	72	fig|6666666.221745.peg.255	Phage protein	bi	1	1875	fig|6666666.240906.peg.1875	91.55	Phage protein	bi	23	2630	fig|6666666.221840.peg.2630	85.07	Phage protein	bi	1	1839	fig|6666666.240908.peg.1839	91.55	Phage protein	bi	1	74	fig|6666666.221837.peg.74	83.58	Phage protein	bi	1	860	fig|6666666.240903.peg.860	91.3	Phage protein	-				0		-				0
1	256	120	fig|6666666.221745.peg.256	Phage protein	bi	1	1874	fig|6666666.240906.peg.1874	91.6	Phage protein	bi	23	2632	fig|6666666.221840.peg.2632	72.06	Phage protein	bi	1	1838	fig|6666666.240908.peg.1838	91.6	Phage protein	-				0		bi	1	5397	fig|6666666.240903.peg.5397	72.73	Phage protein	-				0		-				0
1	257	169	fig|6666666.221745.peg.257	BH0957 unknown	bi	1	1873	fig|6666666.240906.peg.1873	100	BH0957 unknown	-				0		bi	1	1837	fig|6666666.240908.peg.1837	100	BH0957 unknown	-				0		-				0		-				0		-				0
1	258	136	fig|6666666.221745.peg.258	Phage protein	bi	1	1872	fig|6666666.240906.peg.1872	91.49	Phage protein	-				0		bi	1	1836	fig|6666666.240908.peg.1836	91.49	Phage protein	-				0		-				0		-				0		-				0
1	259	120	fig|6666666.221745.peg.259	Phage protein	bi	1	1871	fig|6666666.240906.peg.1871	99.16	Phage protein	-				0		bi	1	1835	fig|6666666.240908.peg.1835	99.16	Phage protein	-				0		-				0		-				0		-				0
1	260	125	fig|6666666.221745.peg.260	Phage protein	bi	1	1870	fig|6666666.240906.peg.1870	99.19	Phage protein	-				0		bi	1	1834	fig|6666666.240908.peg.1834	97.58	Phage protein	-				0		-				0		-				0		-				0
1	261	269	fig|6666666.221745.peg.261	Phage protein	bi	1	1869	fig|6666666.240906.peg.1869	96.27	Phage protein	-				0		bi	1	1833	fig|6666666.240908.peg.1833	96.64	Phage protein	-				0		-				0		-				0		-				0
1	262	114	fig|6666666.221745.peg.262	Phage protein	bi	1	1868	fig|6666666.240906.peg.1868	95.58	Phage protein	-				0		bi	1	1832	fig|6666666.240908.peg.1832	98.23	Phage protein	-				0		-				0		-				0		-				0
1	263	75	fig|6666666.221745.peg.263	Phage protein	bi	1	1867	fig|6666666.240906.peg.1867	98.65	Phage protein	-				0		bi	1	1831	fig|6666666.240908.peg.1831	100	Phage protein	-				0		-				0		-				0		-				0
1	264	375	fig|6666666.221745.peg.264	Phage protein	bi	1	1866	fig|6666666.240906.peg.1866	98.66	Phage protein	-				0		bi	1	1830	fig|6666666.240908.peg.1830	98.66	Phage protein	-				0		-				0		-				0		-				0
1	265	257	fig|6666666.221745.peg.265	Scaffold protein	bi	1	1865	fig|6666666.240906.peg.1865	90.27	Phage capsid and scaffold	-				0		bi	1	1829	fig|6666666.240908.peg.1829	95.7	Phage capsid and scaffold	-				0		-				0		-				0		-				0
1	266	506	fig|6666666.221745.peg.266	Phage protein	bi	1	1864	fig|6666666.240906.peg.1864	98.02	Phage protein	-				0		bi	1	1828	fig|6666666.240908.peg.1828	98.61	Phage protein	-				0		-				0		-				0		-				0
1	267	572	fig|6666666.221745.peg.267	FIG01238653: hypothetical protein	bi	1	1863	fig|6666666.240906.peg.1863	98.95	FIG01238653: hypothetical protein	-				0		bi	1	1827	fig|6666666.240908.peg.1827	98.95	FIG01238653: hypothetical protein	-				0		-				0		-				0		-				0
1	268	144	fig|6666666.221745.peg.268	Phage protein	bi	1	1862	fig|6666666.240906.peg.1862	100	Phage protein	-				0		bi	1	1826	fig|6666666.240908.peg.1826	100	Phage protein	-				0		-				0		-				0		-				0
1	269	214	fig|6666666.221745.peg.269	putative; ORF located using Glimmer/Genemark	-				0		-				0		-				0		-				0		-				0		-				0		-				0
1	270	148	fig|6666666.221745.peg.270	putative; ORF located using Glimmer/Genemark	-				0		-				0		-				0		-				0		-				0		-				0		-				0
1	271	127	fig|6666666.221745.peg.271	Phage protein	bi	1	1860	fig|6666666.240906.peg.1860	85.71	Phage protein	-				0		bi	1	1825	fig|6666666.240908.peg.1825	80	Phage protein	-				0		-				0		-				0		-				0
1	272	182	fig|6666666.221745.peg.272	hypothetical protein	-				0		-				0		-				0		-				0		-				0		-				0		-				0
1	273	402	fig|6666666.221745.peg.273	Serine/threonine protein kinase PrkC, regulator of stationary phase	uni	1	3908	fig|6666666.240906.peg.3908	28.43	Serine/threonine protein kinase PrkC, regulator of stationary phase	uni	34	3751	fig|6666666.221840.peg.3751	28.97	Serine/threonine protein kinase (EC 2.7.1.37)	uni	1	3829	fig|6666666.240908.peg.3829	28.43	Serine/threonine protein kinase PrkC, regulator of stationary phase	uni	25	4196	fig|6666666.221837.peg.4196	28.43	Serine/threonine protein kinase PrkC, regulator of stationary phase	uni	1	4176	fig|6666666.240903.peg.4176	28.43	Serine/threonine protein kinase PrkC, regulator of stationary phase	uni	9	3285	fig|6666666.221833.peg.3285	30.96	Serine/threonine protein kinase PrkC, regulator of stationary phase	uni	1	3670	fig|198094.1.peg.3670	28.43	Serine/threonine protein kinase PrkC, regulator of stationary phase
1	274	66	fig|6666666.221745.peg.274	Phage protein	-				0		-				0		bi	1	1822	fig|6666666.240908.peg.1822	90.77	Phage protein	-				0		-				0		-				0		-				0
1	275	66	fig|6666666.221745.peg.275	Phage protein	bi	1	1856	fig|6666666.240906.peg.1856	96.92	Phage protein	-				0		bi	1	1821	fig|6666666.240908.peg.1821	96.92	Phage protein	-				0		-				0		-				0		-				0
1	276	93	fig|6666666.221745.peg.276	Transition state regulatory protein AbrB	bi	1	1855	fig|6666666.240906.peg.1855	96.74	Transition state regulatory protein AbrB	uni	26	3075	fig|6666666.221840.peg.3075	60	Transition state regulatory protein AbrB	bi	1	1820	fig|6666666.240908.peg.1820	95.65	Transition state regulatory protein AbrB	uni	22	3421	fig|6666666.221837.peg.3421	60.78	Stage V sporulation protein T, AbrB family transcriptional regulator (SpoVT)	uni	1	51	fig|6666666.240903.peg.51	60.78	Stage V sporulation protein T, AbrB family transcriptional regulator (SpoVT)	uni	13	4003	fig|6666666.221833.peg.4003	63.74	Transition state regulatory protein AbrB	uni	1	50	fig|198094.1.peg.50	60.78	Stage V sporulation protein T, AbrB family transcriptional regulator (SpoVT)
1	277	74	fig|6666666.221745.peg.277	Phage protein	bi	1	1854	fig|6666666.240906.peg.1854	98.63	Phage protein	-				0		bi	1	1818	fig|6666666.240908.peg.1818	90.77	Phage protein	-				0		-				0		-				0		-				0
1	278	49	fig|6666666.221745.peg.278	Phage protein	bi	1	1853	fig|6666666.240906.peg.1853	89.58	Phage protein	uni	20	2475	fig|6666666.221840.peg.2475	62.5	phage protein-related protein	bi	1	1817	fig|6666666.240908.peg.1817	89.58	hypothetical protein	uni	9	1125	fig|6666666.221837.peg.1125	62.5	phage protein-related protein	uni	1	3987	fig|6666666.240903.peg.3987	62.5	phage protein-related protein	-				0		uni	1	3425	fig|198094.1.peg.3425	62.5	phage protein-related protein
1	279	313	fig|6666666.221745.peg.279	Phage protein	bi	1	1852	fig|6666666.240906.peg.1852	85.62	Phage protein	-				0		bi	1	1816	fig|6666666.240908.peg.1816	86.58	Phage protein	-				0		-				0		-				0		-				0
1	280	106	fig|6666666.221745.peg.280	Transglycosylase	bi	1	1851	fig|6666666.240906.peg.1851	90.38	Transglycosylase	-				0		bi	1	1815	fig|6666666.240908.peg.1815	90.74	Transglycosylase	-				0		bi	1	861	fig|6666666.240903.peg.861	35.94	Transglycosylase	-				0		-				0
1	281	72	fig|6666666.221745.peg.281	Protein GerPF, required for proper assembly of spore coat, mutations lead to super-dormant spore	bi	1	3826	fig|6666666.240906.peg.3826	94.37	Protein GerPF, required for proper assembly of spore coat, mutations lead to super-dormant spore	uni	39	3966	fig|6666666.221840.peg.3966	94.12	Protein GerPF, required for proper assembly of spore coat, mutations lead to super-dormant spore	uni	1	1059	fig|6666666.240908.peg.1059	94.12	Protein GerPF, required for proper assembly of spore coat, mutations lead to super-dormant spore	uni	20	2458	fig|6666666.221837.peg.2458	94.12	Protein GerPF, required for proper assembly of spore coat, mutations lead to super-dormant spore	uni	1	1346	fig|6666666.240903.peg.1346	92.65	Protein GerPF, required for proper assembly of spore coat, mutations lead to super-dormant spore	uni	9	2757	fig|6666666.221833.peg.2757	42.03	Protein GerPF, required for proper assembly of spore coat, mutations lead to super-dormant spore	uni	1	1056	fig|198094.1.peg.1056	94.12	Protein GerPF, required for proper assembly of spore coat, mutations lead to super-dormant spore
1	282	84	fig|6666666.221745.peg.282	hypothetical protein	-				0		-				0		-				0		-				0		-				0		-				0		-				0
1	283	54	fig|6666666.221745.peg.283	hypothetical protein	-				0		-				0		-				0		-				0		-				0		-				0		-				0
1	284	155	fig|6666666.221745.peg.284	FIG01231596: hypothetical protein	-				0		-				0		-				0		-				0		bi	1	3623	fig|6666666.240903.peg.3623	48.55	FIG01240849: hypothetical protein	-				0		-				0
1	285	327	fig|6666666.221745.peg.285	Adenine-specific methyltransferase (EC 2.1.1.72)	bi	1	1846	fig|6666666.240906.peg.1846	97.24	Adenine-specific methyltransferase (EC 2.1.1.72)	-				0		-				0		-				0		-				0		-				0		-				0
1	286	200	fig|6666666.221745.peg.286	bacitracin transport permease protein bcrc	uni	1	4845	fig|6666666.240906.peg.4845	36.47	Phosphatidylglycerophosphatase B (EC 3.1.3.27)	bi	14	1892	fig|6666666.221840.peg.1892	77.78	bacitracin transport permease protein bcrc	uni	1	4736	fig|6666666.240908.peg.4736	36.47	Phosphatidylglycerophosphatase B (EC 3.1.3.27)	bi	23	3671	fig|6666666.221837.peg.3671	77.89	bacitracin transport permease protein bcrc	bi	1	2989	fig|6666666.240903.peg.2989	76.38	bacitracin transport permease protein bcrc	uni	6	1769	fig|6666666.221833.peg.1769	31.58	Uncharacterized protein ywoA	uni	1	4633	fig|198094.1.peg.4633	36.47	PAP2 family protein
1	287	39	fig|6666666.221745.peg.287	hypothetical protein	-				0		-				0		-				0		-				0		bi	1	850	fig|6666666.240903.peg.850	78.95	hypothetical protein	-				0		-				0
1	288	260	fig|6666666.221745.peg.288	Phage protein	bi	1	1843	fig|6666666.240906.peg.1843	96.12	Phage protein	-				0		bi	1	1803	fig|6666666.240908.peg.1803	97.67	Phage protein	-				0		-				0		-				0		-				0
1	289	180	fig|6666666.221745.peg.289	Dimeric dUTPase (EC 3.6.1.23)	bi	1	1842	fig|6666666.240906.peg.1842	96.65	Dimeric dUTPase (EC 3.6.1.23)	uni	25	3041	fig|6666666.221840.peg.3041	33.15	Dimeric dUTPase (EC 3.6.1.23)	bi	1	1801	fig|6666666.240908.peg.1801	97.09	Dimeric dUTPase (EC 3.6.1.23)	uni	25	4913	fig|6666666.221837.peg.4913	33.15	Dimeric dUTPase (EC 3.6.1.23)	uni	1	4993	fig|6666666.240903.peg.4993	33.15	Dimeric dUTPase (EC 3.6.1.23)	-				0		uni	1	4447	fig|198094.1.peg.4447	33.15	hypothetical protein
1	290	101	fig|6666666.221745.peg.290	Phage protein	bi	1	1841	fig|6666666.240906.peg.1841	89.47	Phage protein	-				0		bi	1	1800	fig|6666666.240908.peg.1800	96	Phage protein	-				0		-				0		-				0		-				0
1	291	122	fig|6666666.221745.peg.291	Phage protein	bi	1	1839	fig|6666666.240906.peg.1839	84.03	Phage protein	-				0		bi	1	1799	fig|6666666.240908.peg.1799	87.38	Phage protein	-				0		-				0		-				0		-				0
1	292	57	fig|6666666.221745.peg.292	Phage protein	bi	1	1838	fig|6666666.240906.peg.1838	96.43	Phage protein	-				0		bi	1	1798	fig|6666666.240908.peg.1798	92.86	Phage protein	-				0		-				0		-				0		-				0
1	293	91	fig|6666666.221745.peg.293	FIG01234194: hypothetical protein	bi	1	1837	fig|6666666.240906.peg.1837	95.56	FIG01234194: hypothetical protein	-				0		bi	1	1797	fig|6666666.240908.peg.1797	93.33	FIG01234194: hypothetical protein	-				0		-				0		-				0		-				0
1	294	803	fig|6666666.221745.peg.294	DNA polymerase I (EC 2.7.7.7)	bi	1	1836	fig|6666666.240906.peg.1836	96.26	DNA polymerase I (EC 2.7.7.7)	uni	25	3026	fig|6666666.221840.peg.3026	29.11	DNA polymerase I (EC 2.7.7.7)	bi	1	1796	fig|6666666.240908.peg.1796	96.51	DNA polymerase I (EC 2.7.7.7)	uni	25	4928	fig|6666666.221837.peg.4928	30.07	DNA polymerase I (EC 2.7.7.7)	uni	1	5009	fig|6666666.240903.peg.5009	30.5	DNA polymerase I (EC 2.7.7.7)	uni	5	1008	fig|6666666.221833.peg.1008	29.55	DNA polymerase I (EC 2.7.7.7)	uni	1	4462	fig|198094.1.peg.4462	29.32	DNA polymerase I (EC 2.7.7.7)
1	295	1029	fig|6666666.221745.peg.295	FIG01236791: hypothetical protein	bi	1	1835	fig|6666666.240906.peg.1835	100	FIG01236791: hypothetical protein	-				0		bi	1	1795	fig|6666666.240908.peg.1795	99.71	FIG01236791: hypothetical protein	-				0		-				0		-				0		-				0
1	296	245	fig|6666666.221745.peg.296	Phage protein	bi	1	1834	fig|6666666.240906.peg.1834	94.21	Phage protein	-				0		bi	1	1794	fig|6666666.240908.peg.1794	90.08	Phage protein	-				0		-				0		-				0		-				0
1	297	82	fig|6666666.221745.peg.297	FIG01236252: hypothetical protein	bi	1	1833	fig|6666666.240906.peg.1833	96.2	FIG01236252: hypothetical protein	-				0		bi	1	1793	fig|6666666.240908.peg.1793	51.67	FIG01236252: hypothetical protein	-				0		-				0		-				0		-				0
1	298	560	fig|6666666.221745.peg.298	DNA helicase (Rad25 homolog)	bi	1	1832	fig|6666666.240906.peg.1832	98.39	DNA helicase (Rad25 homolog)	-				0		bi	1	1791	fig|6666666.240908.peg.1791	94.06	DNA primase/helicase, phage-associated	-				0		-				0		uni	6	2045	fig|6666666.221833.peg.2045	27.71	FIG01253679: hypothetical protein	-				0
1	299	173	fig|6666666.221745.peg.299	Phage protein	bi	1	1831	fig|6666666.240906.peg.1831	100	Phage protein	-				0		bi	1	1790	fig|6666666.240908.peg.1790	97.67	Phage protein	-				0		-				0		-				0		-				0
1	300	184	fig|6666666.221745.peg.300	Phage protein	bi	1	1830	fig|6666666.240906.peg.1830	100	Phage protein	-				0		bi	1	1789	fig|6666666.240908.peg.1789	97.27	Phage protein	-				0		-				0		-				0		-				0
1	301	101	fig|6666666.221745.peg.301	Phage protein	bi	1	1829	fig|6666666.240906.peg.1829	100	Phage protein	-				0		bi	1	1788	fig|6666666.240908.peg.1788	97	Phage protein	-				0		-				0		-				0		-				0
1	302	353	fig|6666666.221745.peg.302	Exonuclease SbcD	bi	1	1828	fig|6666666.240906.peg.1828	99.72	Exonuclease SbcD	-				0		bi	1	1787	fig|6666666.240908.peg.1787	93.88	Exonuclease SbcD	-				0		-				0		-				0		-				0
1	303	122	fig|6666666.221745.peg.303	Phage protein	bi	1	1827	fig|6666666.240906.peg.1827	98.35	Phage protein	-				0		bi	1	1786	fig|6666666.240908.peg.1786	44.8	Phage protein	-				0		-				0		-				0		-				0
1	304	212	fig|6666666.221745.peg.304	FIG01227876: hypothetical protein	bi	1	1826	fig|6666666.240906.peg.1826	99.53	FIG01227876: hypothetical protein	-				0		bi	1	1785	fig|6666666.240908.peg.1785	99.53	FIG01227876: hypothetical protein	-				0		-				0		-				0		-				0
1	305	78	fig|6666666.221745.peg.305	hypothetical Cytosolic Protein	bi	1	1825	fig|6666666.240906.peg.1825	98.7	hypothetical Cytosolic Protein	-				0		bi	1	1784	fig|6666666.240908.peg.1784	98.7	hypothetical Cytosolic Protein	-				0		-				0		-				0		-				0
1	306	101	fig|6666666.221745.peg.306	FIG01229160: hypothetical protein	bi	1	1824	fig|6666666.240906.peg.1824	98	FIG01229160: hypothetical protein	-				0		bi	1	1783	fig|6666666.240908.peg.1783	90	FIG01229160: hypothetical protein	-				0		-				0		-				0		-				0
1	307	518	fig|6666666.221745.peg.307	Exonuclease SbcC	bi	1	1823	fig|6666666.240906.peg.1823	97.1	Exonuclease SbcC	-				0		bi	1	1782	fig|6666666.240908.peg.1782	96.71	Exonuclease SbcC	-				0		-				0		-				0		-				0
1	308	54	fig|6666666.221745.peg.308	FIG01225493: hypothetical protein	bi	1	1822	fig|6666666.240906.peg.1822	98.11	FIG01225493: hypothetical protein	-				0		bi	1	1781	fig|6666666.240908.peg.1781	96.08	FIG01225493: hypothetical protein	-				0		-				0		-				0		-				0
1	309	50	fig|6666666.221745.peg.309	hypothetical protein	bi	1	1820	fig|6666666.240906.peg.1820	90.7	hypothetical protein	-				0		bi	1	1780	fig|6666666.240908.peg.1780	90.7	hypothetical protein	-				0		-				0		-				0		-				0
1	310	134	fig|6666666.221745.peg.310	Transcriptional regulator	bi	1	1819	fig|6666666.240906.peg.1819	87.22	Transcriptional regulator	uni	3	356	fig|6666666.221840.peg.356	37.5	FIG01246564: hypothetical protein	bi	1	1779	fig|6666666.240908.peg.1779	73.2	Transcriptional regulator	-				0		-				0		-				0		-				0
1	311	113	fig|6666666.221745.peg.311	Transcriptional regulator	bi	1	1818	fig|6666666.240906.peg.1818	94.64	Transcriptional regulator	uni	3	344	fig|6666666.221840.peg.344	40	LexA repressor (EC 3.4.21.88)	bi	1	1778	fig|6666666.240908.peg.1778	100	Transcriptional regulator	bi	8	1078	fig|6666666.221837.peg.1078	43.9	transcriptional regulator AnsR	bi	1	5415	fig|6666666.240903.peg.5415	40.3	hypothetical protein	bi	2	32	fig|6666666.221833.peg.32	52.46	transcriptional regulator AnsR	bi	1	2887	fig|198094.1.peg.2887	43.9	transcriptional regulator AnsR
1	312	58	fig|6666666.221745.peg.312	Phage protein	bi	1	1817	fig|6666666.240906.peg.1817	85.96	Phage protein	-				0		bi	1	1777	fig|6666666.240908.peg.1777	87.72	Phage protein	-				0		bi	1	5416	fig|6666666.240903.peg.5416	47.37	hypothetical protein	-				0		-				0
1	313	52	fig|6666666.221745.peg.313	hypothetical protein	-				0		-				0		-				0		-				0		-				0		-				0		-				0
1	314	386	fig|6666666.221745.peg.314	Prophage helix-turn-helix protein	bi	1	5058	fig|6666666.240906.peg.5058	37.24	Prophage helix-turn-helix protein	bi	54	4805	fig|6666666.221840.peg.4805	41.19	Phage DNA-binding protein @ Phage helix-turn-helix protein	bi	1	2513	fig|6666666.240908.peg.2513	28.25	Prophage helix-turn-helix protein	bi	1	49	fig|6666666.221837.peg.49	26.75	FIG01229125: hypothetical protein	bi	1	5417	fig|6666666.240903.peg.5417	35.23	Prophage helix-turn-helix protein	-				0		bi	1	399	fig|198094.1.peg.399	26.63	Prophage helix-turn-helix protein
GENE REGION B = 1882-2051
7	1882	245	fig|6666666.221745.peg.1882	Mobile element protein	bi	1	2489	fig|6666666.240906.peg.2489	29.44	Mobile element protein	-				0		-				0		uni	27	5421	fig|6666666.221837.peg.5421	27.48	Mobile element protein	bi	1	3582	fig|6666666.240903.peg.3582	41.25	Mobile element protein	-				0		-				0
7	1883	79	fig|6666666.221745.peg.1883	hypothetical protein	-				0		-				0		-				0		-				0		-				0		-				0		-				0
7	1884	222	fig|6666666.221745.peg.1884	Dihydroorotate dehydrogenase (EC 1.3.3.1)	-				0		-				0		-				0		-				0		-				0		-				0		-				0
7	1885	38	fig|6666666.221745.peg.1885	Dihydroorotate dehydrogenase (EC 1.3.3.1)	-				0		-				0		-				0		-				0		-				0		-				0		-				0
7	1886	267	fig|6666666.221745.peg.1886	hypothetical protein	-				0		-				0		-				0		-				0		-				0		-				0		-				0
7	1887	166	fig|6666666.221745.peg.1887	hypothetical protein	-				0		-				0		-				0		-				0		-				0		-				0		-				0
7	1888	56	fig|6666666.221745.peg.1888	FIG01225338: hypothetical protein	uni	1	2528	fig|6666666.240906.peg.2528	50.94	FIG01225338: hypothetical protein	uni	32	3478	fig|6666666.221840.peg.3478	50.94	FIG01225338: hypothetical protein	uni	1	2458	fig|6666666.240908.peg.2458	50.94	FIG01225338: hypothetical protein	uni	23	3826	fig|6666666.221837.peg.3826	50.94	FIG01225338: hypothetical protein	uni	1	2807	fig|6666666.240903.peg.2807	50.94	FIG01225338: hypothetical protein	-				0		uni	1	2363	fig|198094.1.peg.2363	50.94	hypothetical protein
7	1889	119	fig|6666666.221745.peg.1889	FIG01226948: hypothetical protein	uni	1	3050	fig|6666666.240906.peg.3050	55.93	FIG01226948: hypothetical protein	uni	45	4392	fig|6666666.221840.peg.4392	55.93	FIG01226948: hypothetical protein	uni	1	2977	fig|6666666.240908.peg.2977	54.24	FIG01226948: hypothetical protein	uni	27	5439	fig|6666666.221837.peg.5439	56.78	FIG01226948: hypothetical protein	uni	1	3288	fig|6666666.240903.peg.3288	55.93	FIG01226948: hypothetical protein	-				0		uni	1	2793	fig|198094.1.peg.2793	56.78	hypothetical protein
7	1890	515	fig|6666666.221745.peg.1890	Chitinase (EC 3.2.1.14)	uni	1	3499	fig|6666666.240906.peg.3499	71.04	Chitinase (EC 3.2.1.14)	uni	64	5868	fig|6666666.221840.peg.5868	29.63	enhancin family protein	uni	1	3339	fig|6666666.240908.peg.3339	30.56	enhancin family protein	uni	8	777	fig|6666666.221837.peg.777	30.56	enhancin family protein	uni	1	3802	fig|6666666.240903.peg.3802	70.84	Chitinase (EC 3.2.1.14)	-				0		-				0
7	1891	143	fig|6666666.221745.peg.1891	conserved hypothetical protein	uni	1	2690	fig|6666666.240906.peg.2690	59.03	FIG01227780: hypothetical protein	-				0		-				0		-				0		uni	1	2926	fig|6666666.240903.peg.2926	59.03	FIG01227780: hypothetical protein	-				0		-				0
7	1892	255	fig|6666666.221745.peg.1892	Short-chain dehydrogenase/reductase SDR	uni	1	1739	fig|6666666.240906.peg.1739	60.16	3-oxoacyl-[acyl-carrier protein] reductase (EC 1.1.1.100)	uni	4	524	fig|6666666.221840.peg.524	60.56	3-oxoacyl-[acyl-carrier protein] reductase (EC 1.1.1.100)	uni	1	1702	fig|6666666.240908.peg.1702	59.36	3-oxoacyl-[acyl-carrier protein] reductase (EC 1.1.1.100)	uni	21	2931	fig|6666666.221837.peg.2931	60.96	3-oxoacyl-[acyl-carrier protein] reductase (EC 1.1.1.100)	uni	1	2047	fig|6666666.240903.peg.2047	60.16	3-oxoacyl-[acyl-carrier protein] reductase (EC 1.1.1.100)	uni	9	3299	fig|6666666.221833.peg.3299	38.58	3-oxoacyl-[acyl-carrier protein] reductase (EC 1.1.1.100)	uni	1	1694	fig|198094.1.peg.1694	60.16	oxidoreductase, short-chain dehydrogenase/reductase family
7	1893	302	fig|6666666.221745.peg.1893	Permease of the drug/metabolite transporter (DMT) superfamily	uni	1	2701	fig|6666666.240906.peg.2701	27.01	Permease of the drug/metabolite transporter (DMT) superfamily	uni	15	2138	fig|6666666.221840.peg.2138	30.53	transporter, EamA family	uni	1	2638	fig|6666666.240908.peg.2638	27.74	Permease of the drug/metabolite transporter (DMT) superfamily	uni	23	3723	fig|6666666.221837.peg.3723	27.74	Permease of the drug/metabolite transporter (DMT) superfamily	uni	1	2937	fig|6666666.240903.peg.2937	27.01	Permease of the drug/metabolite transporter (DMT) superfamily	-				0		uni	1	4645	fig|198094.1.peg.4645	29.77	transporter, EamA family
7	1894	464	fig|6666666.221745.peg.1894	Transcriptional regulator, GntR family domain / Aspartate aminotransferase (EC 2.6.1.1)	uni	1	515	fig|6666666.240906.peg.515	40.26	Predicted transcriptional regulator of pyridoxine metabolism	uni	6	669	fig|6666666.221840.peg.669	40.51	Predicted transcriptional regulator of pyridoxine metabolism	uni	1	2013	fig|6666666.240908.peg.2013	40.39	Predicted transcriptional regulator of pyridoxine metabolism	uni	21	3155	fig|6666666.221837.peg.3155	40.39	Predicted transcriptional regulator of pyridoxine metabolism	uni	1	4605	fig|6666666.240903.peg.4605	41.11	Transcriptional regulator, GntR family	bi	10	3766	fig|6666666.221833.peg.3766	45.09	Transcriptional regulator, GntR family domain / Aspartate aminotransferase (EC 2.6.1.1)	uni	1	544	fig|198094.1.peg.544	40.51	Transcriptional regulator, GntR family / AMINOTRANSFERASE CLASS-I (EC 2.6.1.-)
7	1895	329	fig|6666666.221745.peg.1895	FIG01240556: hypothetical protein	-				0		bi	28	3166	fig|6666666.221840.peg.3166	46.35	hypothetical protein	-				0		-				0		bi	1	784	fig|6666666.240903.peg.784	55.73	hypothetical protein	-				0		bi	1	2895	fig|198094.1.peg.2895	70.45	hypothetical protein
7	1896	498	fig|6666666.221745.peg.1896	Di-/tripeptide transporter	uni	1	546	fig|6666666.240906.peg.546	33.4	Di-/tripeptide transporter	uni	6	636	fig|6666666.221840.peg.636	33.4	Di-/tripeptide transporter	uni	1	539	fig|6666666.240908.peg.539	33.61	Di/tripeptide permease DtpT	uni	26	5276	fig|6666666.221837.peg.5276	33.61	Di/tripeptide permease DtpT	uni	1	650	fig|6666666.240903.peg.650	33.4	Di-/tripeptide transporter	bi	10	3581	fig|6666666.221833.peg.3581	65.19	Di-/tripeptide transporter	uni	1	573	fig|198094.1.peg.573	33.86	proton/peptide symporter family protein
7	1897	242	fig|6666666.221745.peg.1897	Siderophore staphylobactin biosynthesis protein SbnI	-				0		bi	11	1181	fig|6666666.221840.peg.1181	93.83	Siderophore staphylobactin biosynthesis protein SbnI	-				0		-				0		-				0		-				0		-				0
7	1898	340	fig|6666666.221745.peg.1898	Ornithine cyclodeaminase (EC 4.3.1.12) / Siderophore staphylobactin biosynthesis protein SbnB	uni	1	877	fig|6666666.240906.peg.877	33.83	Ornithine cyclodeaminase (EC 4.3.1.12)	bi	11	1180	fig|6666666.221840.peg.1180	98.53	Ornithine cyclodeaminase (EC 4.3.1.12) / Siderophore staphylobactin biosynthesis protein SbnB	uni	1	812	fig|6666666.240908.peg.812	33.83	Ornithine cyclodeaminase (EC 4.3.1.12)	uni	20	2723	fig|6666666.221837.peg.2723	34.57	Ornithine cyclodeaminase (EC 4.3.1.12)	uni	1	1106	fig|6666666.240903.peg.1106	33.83	Ornithine cyclodeaminase (EC 4.3.1.12)	-				0		uni	1	841	fig|198094.1.peg.841	33.09	Ornithine cyclodeaminase (EC 4.3.1.12)
7	1899	328	fig|6666666.221745.peg.1899	Cysteine synthase (EC 2.5.1.47)	uni	1	65	fig|6666666.240906.peg.65	41.25	Cysteine synthase (EC 2.5.1.47)	bi	11	1179	fig|6666666.221840.peg.1179	99.39	Cysteine synthase (EC 2.5.1.47)	uni	1	66	fig|6666666.240908.peg.66	41.25	Cysteine synthase (EC 2.5.1.47)	uni	22	3407	fig|6666666.221837.peg.3407	41.25	Cysteine synthase (EC 2.5.1.47)	uni	1	65	fig|6666666.240903.peg.65	41.25	Cysteine synthase (EC 2.5.1.47)	uni	13	4041	fig|6666666.221833.peg.4041	43.75	Cysteine synthase (EC 2.5.1.47)	uni	1	64	fig|198094.1.peg.64	41.58	Cysteine synthase (EC 2.5.1.47)
7	1900	254	fig|6666666.221745.peg.1900	Siderophore staphylobactin biosynthesis protein SbnI	-				0		bi	11	1178	fig|6666666.221840.peg.1178	99.6	Siderophore staphylobactin biosynthesis protein SbnI	-				0		-				0		-				0		-				0		-				0
7	1901	147	fig|6666666.221745.peg.1901	4'-phosphopantetheinyl transferase (EC 2.7.8.-)	uni	1	2306	fig|6666666.240906.peg.2306	35.66	4'-phosphopantetheinyl transferase (EC 2.7.8.-) in polymyxin biosynthetic cluster	bi	11	1177	fig|6666666.221840.peg.1177	96.58	4'-phosphopantetheinyl transferase (EC 2.7.8.-)	uni	1	2262	fig|6666666.240908.peg.2262	36.43	4'-phosphopantetheinyl transferase (EC 2.7.8.-) in polymyxin biosynthetic cluster	uni	23	3991	fig|6666666.221837.peg.3991	36.43	4'-phosphopantetheinyl transferase (EC 2.7.8.-) in polymyxin biosynthetic cluster	uni	1	2552	fig|6666666.240903.peg.2552	35.66	4'-phosphopantetheinyl transferase (EC 2.7.8.-) in polymyxin biosynthetic cluster	uni	10	3572	fig|6666666.221833.peg.3572	34.57	4'-phosphopantetheinyl transferase (EC 2.7.8.-)	uni	1	2185	fig|198094.1.peg.2185	33.33	4'-phosphopantetheinyl transferase (EC 2.7.8.-)
7	1902	82	fig|6666666.221745.peg.1902	hypothetical protein	-				0		uni	11	1177	fig|6666666.221840.peg.1177	87.84	4'-phosphopantetheinyl transferase (EC 2.7.8.-)	-				0		-				0		-				0		-				0		-				0
7	1903	255	fig|6666666.221745.peg.1903	Thioesterase (EC 3.1.2.14)	uni	1	2454	fig|6666666.240906.peg.2454	33.03	Thioesterase	bi	11	1176	fig|6666666.221840.peg.1176	94.09	Thioesterase	uni	1	2409	fig|6666666.240908.peg.2409	35.37	Thioesterase	uni	23	3872	fig|6666666.221837.peg.3872	35.37	Thioesterase	uni	1	2701	fig|6666666.240903.peg.2701	33.03	Thioesterase	uni	12	3950	fig|6666666.221833.peg.3950	29.82	Thioesterase	-				0
7	1904	1377	fig|6666666.221745.peg.1904	COG1020: Non-ribosomal peptide synthetase modules and related proteins	uni	1	2451	fig|6666666.240906.peg.2451	43.44	Peptide synthetase	bi	11	1175	fig|6666666.221840.peg.1175	79.91	Siderophore biosynthesis non-ribosomal peptide synthetase modules @ Bacillibactin synthetase component F (EC 2.7.7.-)	uni	1	2406	fig|6666666.240908.peg.2406	43.24	Peptide synthetase	uni	23	3875	fig|6666666.221837.peg.3875	43.23	Peptide synthetase	-				0		uni	9	3538	fig|6666666.221833.peg.3538	37.63	Bacitracin synthetase 3 (BA3) [Includes: ATP-dependent isoleucine adenylase (IleA) (Isoleucine activase); ATP-dependent D-phenylalanine adenylase (D-PheA) (D-phenylalanine activase); ATP-dependent histidine adenylase (HisA) (Histidine activase); ATP-dependent D-aspartate adenylase (D-AspA) (D-aspartate activase); ATP-dependent asparagine adenylase (AsnA) (Asparagine activase); Aspartate racemase …	uni	1	2182	fig|198094.1.peg.2182	36.33	nonribosomal peptide synthetase DhbF
7	1905	1119	fig|6666666.221745.peg.1905	Thioesterase domains of type I polyketide synthases or non-ribosomal peptide synthetases	uni	1	2452	fig|6666666.240906.peg.2452	41.71	Peptide synthetase	bi	11	1174	fig|6666666.221840.peg.1174	91.23	Peptide synthetase	uni	1	2406	fig|6666666.240908.peg.2406	43.63	Peptide synthetase	uni	23	3874	fig|6666666.221837.peg.3874	41.71	Peptide synthetase	-				0		bi	9	3539	fig|6666666.221833.peg.3539	37.78	Malonyl CoA-acyl carrier protein transacylase (EC 2.3.1.39)	uni	1	2182	fig|198094.1.peg.2182	33.87	nonribosomal peptide synthetase DhbF
7	1906	2861	fig|6666666.221745.peg.1906	Peptide synthetase	uni	1	2303	fig|6666666.240906.peg.2303	37.67	Siderophore biosynthesis non-ribosomal peptide synthetase modules @ Bacillibactin synthetase component F (EC 2.7.7.-)	bi	11	1173	fig|6666666.221840.peg.1173	96.19	Capsular polysaccharide biosynthesis fatty acid synthase WcbR	uni	1	2406	fig|6666666.240908.peg.2406	38.92	Peptide synthetase	uni	23	3994	fig|6666666.221837.peg.3994	37.2	Siderophore biosynthesis non-ribosomal peptide synthetase modules @ Bacillibactin synthetase component F (EC 2.7.7.-)	uni	1	2697	fig|6666666.240903.peg.2697	37.87	Peptide synthetase	uni	12	3949	fig|6666666.221833.peg.3949	31.11	Bacitracin synthetase 3 (BA3) [Includes: ATP-dependent isoleucine adenylase (IleA) (Isoleucine activase); ATP-dependent D-phenylalanine adenylase (D-PheA) (D-phenylalanine activase); ATP-dependent histidine adenylase (HisA) (Histidine activase); ATP-dependent D-aspartate adenylase (D-AspA) (D-aspartate activase); ATP-dependent asparagine adenylase (AsnA) (Asparagine activase); Aspartate racemase …	uni	1	2182	fig|198094.1.peg.2182	29.61	nonribosomal peptide synthetase DhbF
7	1907	811	fig|6666666.221745.peg.1907	Penicillin acylase II (EC 3.5.1.11)	uni	1	3246	fig|6666666.240906.peg.3246	43.53	Penicillin acylase II (EC 3.5.1.11)	bi	11	1172	fig|6666666.221840.peg.1172	98.08	Penicillin acylase II (EC 3.5.1.11)	uni	1	3208	fig|6666666.240908.peg.3208	43.54	Penicillin acylase II (EC 3.5.1.11)	uni	8	917	fig|6666666.221837.peg.917	43.85	Penicillin acylase II (EC 3.5.1.11)	uni	1	3514	fig|6666666.240903.peg.3514	43.45	Penicillin acylase II (EC 3.5.1.11)	-				0		uni	1	3046	fig|198094.1.peg.3046	43.81	Penicillin acylase II (EC 3.5.1.11)
7	1908	412	fig|6666666.221745.peg.1908	Multidrug resistance protein B	uni	1	3613	fig|6666666.240906.peg.3613	30.64	Multidrug resistance protein B	bi	11	1171	fig|6666666.221840.peg.1171	99.27	Multidrug resistance protein B	uni	1	3581	fig|6666666.240908.peg.3581	30.64	Multidrug resistance protein B	uni	9	1177	fig|6666666.221837.peg.1177	30.64	Multidrug resistance protein B	uni	1	3914	fig|6666666.240903.peg.3914	30.81	Multidrug resistance protein B	uni	5	1132	fig|6666666.221833.peg.1132	25.41	Multidrug resistance protein B	uni	1	226	fig|198094.1.peg.226	27.54	major facilitator family transporter
7	1909	309	fig|6666666.221745.peg.1909	transcriptional regulator, ArsR family	uni	1	3012	fig|6666666.240906.peg.3012	28.28	transcriptional regulator, ArsR family	bi	11	1170	fig|6666666.221840.peg.1170	97.4	transcriptional regulator, ArsR family	uni	1	2936	fig|6666666.240908.peg.2936	29.47	transcriptional regulator, ArsR family	uni	27	5480	fig|6666666.221837.peg.5480	29.47	transcriptional regulator, ArsR family	uni	1	3251	fig|6666666.240903.peg.3251	28.57	transcriptional regulator, ArsR family	uni	2	463	fig|6666666.221833.peg.463	33.78	Transcriptional regulator, ArsR family	uni	1	2750	fig|198094.1.peg.2750	27.41	Transcriptional regulator, ArsR family
7	1910	324	fig|6666666.221745.peg.1910	FIG01289198: hypothetical protein	uni	1	1662	fig|6666666.240906.peg.1662	43.22	Permease of the drug/metabolite transporter (DMT) superfamily	bi	11	1169	fig|6666666.221840.peg.1169	97.83	FIG01289198: hypothetical protein	uni	1	1629	fig|6666666.240908.peg.1629	42.9	Permease of the drug/metabolite transporter (DMT) superfamily	uni	20	1889	fig|6666666.221837.peg.1889	43.22	Permease of the drug/metabolite transporter (DMT) superfamily	uni	1	1966	fig|6666666.240903.peg.1966	42.9	Permease of the drug/metabolite transporter (DMT) superfamily	uni	6	2160	fig|6666666.221833.peg.2160	32.87	Permease of the drug/metabolite transporter (DMT) superfamily	uni	1	1617	fig|198094.1.peg.1617	43.53	transporter, EamA family
7	1911	158	fig|6666666.221745.peg.1911	Predicted regulator PutR for proline utilization, GntR family	uni	1	1661	fig|6666666.240906.peg.1661	56.13	Predicted regulator PutR for proline utilization, GntR family	bi	11	1168	fig|6666666.221840.peg.1168	98.73	Predicted regulator PutR for proline utilization, GntR family	uni	1	1628	fig|6666666.240908.peg.1628	55.48	Predicted regulator PutR for proline utilization, GntR family	uni	20	1890	fig|6666666.221837.peg.1890	55.48	Predicted regulator PutR for proline utilization, GntR family	uni	1	1965	fig|6666666.240903.peg.1965	56.13	Predicted regulator PutR for proline utilization, GntR family	uni	6	2163	fig|6666666.221833.peg.2163	26.9	Transcriptional regulator, GntR family	uni	1	1616	fig|198094.1.peg.1616	54.84	transcriptional regulator, GntR family
7	1912	327	fig|6666666.221745.peg.1912	Permease of the drug/metabolite transporter (DMT) superfamily	uni	1	1662	fig|6666666.240906.peg.1662	66.04	Permease of the drug/metabolite transporter (DMT) superfamily	bi	11	1167	fig|6666666.221840.peg.1167	98.16	Permease of the drug/metabolite transporter (DMT) superfamily	uni	1	1629	fig|6666666.240908.peg.1629	65.73	Permease of the drug/metabolite transporter (DMT) superfamily	uni	20	1889	fig|6666666.221837.peg.1889	66.04	Permease of the drug/metabolite transporter (DMT) superfamily	uni	1	1966	fig|6666666.240903.peg.1966	65.73	Permease of the drug/metabolite transporter (DMT) superfamily	bi	6	2160	fig|6666666.221833.peg.2160	46.53	Permease of the drug/metabolite transporter (DMT) superfamily	uni	1	1617	fig|198094.1.peg.1617	66.04	transporter, EamA family
7	1913	374	fig|6666666.221745.peg.1913	Mobile element protein	uni	1	4830	fig|6666666.240906.peg.4830	33.95	transposase, IS605 family	bi	10	1123	fig|6666666.221840.peg.1123	97.32	Mobile element protein	-				0		uni	8	993	fig|6666666.221837.peg.993	31.32	transposase, IS605 family	uni	1	5193	fig|6666666.240903.peg.5193	34.65	transposase, IS605 family	-				0		uni	1	3434	fig|198094.1.peg.3434	42.63	transposase, IS605 family
7	1914	54	fig|6666666.221745.peg.1914	hypothetical protein	uni	1	2347	fig|6666666.240906.peg.2347	52.08	stage 0 sporulation regulatory protein	bi	11	1165	fig|6666666.221840.peg.1165	96.23	hypothetical protein	uni	1	2304	fig|6666666.240908.peg.2304	52.08	Stage 0 sporulation regulatory protein	uni	23	3959	fig|6666666.221837.peg.3959	52.08	stage 0 sporulation regulatory protein	bi	1	3456	fig|6666666.240903.peg.3456	60.47	FIG01235858: hypothetical protein	-				0		uni	1	2221	fig|198094.1.peg.2221	54.17	stage 0 sporulation regulatory protein
8	1915	78	fig|6666666.221745.peg.1915	Phage protein	bi	1	647	fig|6666666.240906.peg.647	36	FIG01243222: hypothetical protein	-				0		-				0		-				0		bi	1	264	fig|6666666.240903.peg.264	67.12	FIG01243222: hypothetical protein	-				0		-				0
8	1916	46	fig|6666666.221745.peg.1916	hypothetical protein	uni	1	2519	fig|6666666.240906.peg.2519	88.64	hypothetical protein	bi	34	3761	fig|6666666.221840.peg.3761	93.33	hypothetical protein	uni	1	2450	fig|6666666.240908.peg.2450	88.64	hypothetical protein	uni	23	3834	fig|6666666.221837.peg.3834	88.64	hypothetical protein	uni	1	2799	fig|6666666.240903.peg.2799	88.64	hypothetical protein	-				0		bi	1	2143	fig|198094.1.peg.2143	93.33	hypothetical protein
8	1917	183	fig|6666666.221745.peg.1917	Ribosomal-protein-alanine acetyltransferase	uni	1	2263	fig|6666666.240906.peg.2263	77.99	Ribosomal-protein-alanine acetyltransferase	uni	49	4460	fig|6666666.221840.peg.4460	38.37	acetyltransferase, GNAT family	uni	1	2215	fig|6666666.240908.peg.2215	81.25	Ribosomal-protein-alanine acetyltransferase	uni	21	3362	fig|6666666.221837.peg.3362	80.68	Ribosomal-protein-alanine acetyltransferase	uni	1	2505	fig|6666666.240903.peg.2505	80.68	Ribosomal-protein-alanine acetyltransferase	uni	10	3644	fig|6666666.221833.peg.3644	35.05	Ribosomal-protein-L7p-serine acetyltransferase	uni	1	2225	fig|198094.1.peg.2225	38.37	acetyltransferase, GNAT family
8	1918	399	fig|6666666.221745.peg.1918	Macrolide glycosyltransferase (EC 2.4.1.-)	uni	1	2056	fig|6666666.240906.peg.2056	55.44	Macrolide glycosyltransferase (EC 2.4.1.-)	uni	36	3813	fig|6666666.221840.peg.3813	68.75	Macrolide glycosyltransferase (EC 2.4.1.-)	uni	1	2011	fig|6666666.240908.peg.2011	55.53	Macrolide glycosyltransferase (EC 2.4.1.-)	uni	21	3153	fig|6666666.221837.peg.3153	55.78	Macrolide glycosyltransferase (EC 2.4.1.-)	uni	1	2294	fig|6666666.240903.peg.2294	55.44	Macrolide glycosyltransferase (EC 2.4.1.-)	uni	2	429	fig|6666666.221833.peg.429	40.51	Macrolide glycosyltransferase (EC 2.4.1.-)	uni	1	1911	fig|198094.1.peg.1911	57.22	glycosyltransferase, MGT family
8	1919	467	fig|6666666.221745.peg.1919	Na+ driven multidrug efflux pump	uni	1	1676	fig|6666666.240906.peg.1676	88.27	Na+ driven multidrug efflux pump	uni	43	4045	fig|6666666.221840.peg.4045	89.12	Na+ driven multidrug efflux pump	uni	1	1642	fig|6666666.240908.peg.1642	88.06	Na+ driven multidrug efflux pump	uni	20	1876	fig|6666666.221837.peg.1876	87.45	Na+ driven multidrug efflux pump	uni	1	1981	fig|6666666.240903.peg.1981	88.27	Na+ driven multidrug efflux pump	uni	2	501	fig|6666666.221833.peg.501	72.45	Na+ driven multidrug efflux pump	uni	1	5445	fig|198094.1.peg.5445	90.38
8	1920	120	fig|6666666.221745.peg.1920	hypothetical protein	-				0		-				0		-				0		-				0		-				0		-				0		-				0
8	1921	108	fig|6666666.221745.peg.1921	FIG01235071: hypothetical protein	uni	1	507	fig|6666666.240906.peg.507	34.58	FIG01226890: hypothetical protein	bi	11	1200	fig|6666666.221840.peg.1200	96.26	FIG01235071: hypothetical protein	uni	1	497	fig|6666666.240908.peg.497	35.51	FIG01226890: hypothetical protein	uni	26	5314	fig|6666666.221837.peg.5314	35.51	FIG01226890: hypothetical protein	uni	1	611	fig|6666666.240903.peg.611	34.58	FIG01226890: hypothetical protein	uni	6	1603	fig|6666666.221833.peg.1603	32.04	hypothetical protein	uni	1	536	fig|198094.1.peg.536	33.64	hypothetical protein
8	1922	151	fig|6666666.221745.peg.1922	FIG01235071: hypothetical protein	uni	1	507	fig|6666666.240906.peg.507	46.88	FIG01226890: hypothetical protein	uni	11	1200	fig|6666666.221840.peg.1200	90.51	FIG01235071: hypothetical protein	uni	1	497	fig|6666666.240908.peg.497	47.31	FIG01226890: hypothetical protein	uni	26	5314	fig|6666666.221837.peg.5314	47.31	FIG01226890: hypothetical protein	uni	1	611	fig|6666666.240903.peg.611	46.88	FIG01226890: hypothetical protein	uni	6	1603	fig|6666666.221833.peg.1603	41.11	hypothetical protein	uni	1	536	fig|198094.1.peg.536	52.7	hypothetical protein
8	1923	266	fig|6666666.221745.peg.1923	hydrolase	uni	1	2477	fig|6666666.240906.peg.2477	31.52	Hydrolase, alpha/beta fold family functionally coupled to Phosphoribulokinase	bi	11	1201	fig|6666666.221840.peg.1201	95.09	hydrolase	uni	1	2472	fig|6666666.240908.peg.2472	33.66	Lipase (EC 3.1.1.3)	uni	23	3812	fig|6666666.221837.peg.3812	33.66	Lipase (EC 3.1.1.3)	uni	1	2727	fig|6666666.240903.peg.2727	31.52	Hydrolase, alpha/beta fold family functionally coupled to Phosphoribulokinase	uni	10	3718	fig|6666666.221833.peg.3718	22.01	Alpha/beta superfamily hydrolase	uni	1	4724	fig|198094.1.peg.4724	27.24	Menaquinone biosynthesis related protein, putative DHNA-CoA thioesterase
8	1924	103	fig|6666666.221745.peg.1924	FIG01249060: hypothetical protein	-				0		bi	11	1202	fig|6666666.221840.peg.1202	92.16	FIG01249060: hypothetical protein	-				0		-				0		-				0		-				0		-				0
8	1925	206	fig|6666666.221745.peg.1925	Putative sodium-glucose/galactose cotransporter	-				0		bi	11	1203	fig|6666666.221840.peg.1203	93.66	Putative sodium-glucose/galactose cotransporter	-				0		-				0		-				0		-				0		-				0
8	1926	48	fig|6666666.221745.peg.1926	hypothetical protein	-				0		bi	11	1204	fig|6666666.221840.peg.1204	93.62	hypothetical protein	-				0		-				0		-				0		-				0		bi	1	2706	fig|198094.1.peg.2706	51.02	lipoprotein, putative
8	1927	204	fig|6666666.221745.peg.1927	putative secreted protein	uni	1	4720	fig|6666666.240906.peg.4720	71.35	putative secreted protein	bi	11	1205	fig|6666666.221840.peg.1205	97.04	putative secreted protein	uni	1	4625	fig|6666666.240908.peg.4625	72.41	putative secreted protein	uni	25	4983	fig|6666666.221837.peg.4983	72.41	putative secreted protein	uni	1	5066	fig|6666666.240903.peg.5066	71.43	putative secreted protein	uni	5	1044	fig|6666666.221833.peg.1044	27.67	putative secreted protein	uni	1	4520	fig|198094.1.peg.4520	71.92	hypothetical protein
8	1928	242	fig|6666666.221745.peg.1928	Candidate zinc-binding lipoprotein ZinT	-				0		uni	11	1198	fig|6666666.221840.peg.1198	87.79	Zinc ABC transporter, periplasmic-binding protein ZnuA	-				0		-				0		-				0		-				0		-				0
8	1929	39	fig|6666666.221745.peg.1929	hypothetical protein	-				0		-				0		-				0		-				0		-				0		-				0		-				0
8	1930	98	fig|6666666.221745.peg.1930	Transcriptional regulator, ArsR family	uni	1	2295	fig|6666666.240906.peg.2295	63.1	Transcriptional regulator, ArsR family	bi	3	254	fig|6666666.221840.peg.254	92.78	Transcriptional regulator, ArsR family	uni	1	2249	fig|6666666.240908.peg.2249	63.1	Transcriptional regulator, ArsR family	uni	21	3396	fig|6666666.221837.peg.3396	63.1	Transcriptional regulator, ArsR family	uni	1	2540	fig|6666666.240903.peg.2540	63.1	Transcriptional regulator, ArsR family	-				0		uni	1	3022	fig|198094.1.peg.3022	60.71	transcriptional regulator, ArsR family
8	1931	128	fig|6666666.221745.peg.1931	Mutator mutT protein (7,8-dihydro-8-oxoguanine-triphosphatase) (EC 3.6.1.-)	uni	1	897	fig|6666666.240906.peg.897	51.18	Mutator mutT protein (7,8-dihydro-8-oxoguanine-triphosphatase) (EC 3.6.1.-)	bi	3	251	fig|6666666.221840.peg.251	95.28	Mutator mutT protein (7,8-dihydro-8-oxoguanine-triphosphatase) (EC 3.6.1.-)	uni	1	3503	fig|6666666.240908.peg.3503	44.19	Nudix hydrolase family protein	uni	9	1257	fig|6666666.221837.peg.1257	44.19	Nudix hydrolase family protein	-				0		bi	6	2046	fig|6666666.221833.peg.2046	52	Mutator mutT protein (7,8-dihydro-8-oxoguanine-triphosphatase) (EC 3.6.1.-)	uni	1	2468	fig|198094.1.peg.2468	32.81	mutT/nudix family protein
8	1932	39	fig|6666666.221745.peg.1932	hypothetical protein	-				0		-				0		-				0		-				0		-				0		-				0		-				0
8	1933	102	fig|6666666.221745.peg.1933	FIG01233892: hypothetical protein	bi	1	1844	fig|6666666.240906.peg.1844	32.26	hypothetical protein	bi	3	245	fig|6666666.221840.peg.245	77.23	FIG01233892: hypothetical protein	bi	1	3480	fig|6666666.240908.peg.3480	91.09	FIG01233892: hypothetical protein	-				0		-				0		-				0		bi	1	3770	fig|198094.1.peg.3770	32.26	hypothetical protein
8	1934	125	fig|6666666.221745.peg.1934	FIG01241362: hypothetical protein	-				0		-				0		bi	1	3479	fig|6666666.240908.peg.3479	98.57	FIG01241362: hypothetical protein	-				0		-				0		-				0		-				0
8	1935	54	fig|6666666.221745.peg.1935	Response regulator aspartate phosphatase inhibitor	-				0		bi	3	241	fig|6666666.221840.peg.241	84.91	Response regulator aspartate phosphatase inhibitor	bi	1	3476	fig|6666666.240908.peg.3476	92.45	Response regulator aspartate phosphatase inhibitor	-				0		bi	1	3797	fig|6666666.240903.peg.3797	94.34	Response regulator aspartate phosphatase inhibitor	-				0		bi	1	3006	fig|198094.1.peg.3006	78.85	Response regulator aspartate phosphatase inhibitor
8	1936	372	fig|6666666.221745.peg.1936	Possible response regulator aspartate phosphatase	uni	1	3480	fig|6666666.240906.peg.3480	54.72	response regulator, putative	uni	3	240	fig|6666666.221840.peg.240	92.72	Possible response regulator aspartate phosphatase	uni	1	3475	fig|6666666.240908.peg.3475	91.37	Possible response regulator aspartate phosphatase	uni	20	2712	fig|6666666.221837.peg.2712	48.52	Possible response regulator aspartate phosphatase	uni	1	3796	fig|6666666.240903.peg.3796	92.18	Possible response regulator aspartate phosphatase	uni	10	3601	fig|6666666.221833.peg.3601	26.63	response regulator aspartate phosphatase	uni	1	3005	fig|198094.1.peg.3005	91.37	TPR domain protein
8	1937	299	fig|6666666.221745.peg.1937	FIG01240643: hypothetical protein	uni	1	5062	fig|6666666.240906.peg.5062	42.11	FIG01225881: hypothetical protein	-				0		uni	1	4898	fig|6666666.240908.peg.4898	41.67	FIG01225881: hypothetical protein	uni	5	444	fig|6666666.221837.peg.444	41.67	FIG01225881: hypothetical protein	uni	1	5421	fig|6666666.240903.peg.5421	44.71	FIG01225881: hypothetical protein	-				0		-				0
8	1938	430	fig|6666666.221745.peg.1938	spore coat polysaccharide synthesis	uni	1	1539	fig|6666666.240906.peg.1539	31.16	Putative N-acetylgalactosaminyl-diphosphoundecaprenol glucuronosyltransferase	bi	3	340	fig|6666666.221840.peg.340	90.68	spore coat polysaccharide synthesis	uni	1	1511	fig|6666666.240908.peg.1511	32.41	Putative N-acetylgalactosaminyl-diphosphoundecaprenol glucuronosyltransferase	uni	20	2007	fig|6666666.221837.peg.2007	32.41	Putative N-acetylgalactosaminyl-diphosphoundecaprenol glucuronosyltransferase	-				0		uni	6	1915	fig|6666666.221833.peg.1915	43.52	spore coat polysaccharide synthesis	uni	1	1491	fig|198094.1.peg.1491	32.3	Putative N-acetylgalactosaminyl-diphosphoundecaprenol glucuronosyltransferase
8	1939	256	fig|6666666.221745.peg.1939	spore coat polysaccharide synthesis	uni	1	1539	fig|6666666.240906.peg.1539	28.26	Putative N-acetylgalactosaminyl-diphosphoundecaprenol glucuronosyltransferase	bi	3	339	fig|6666666.221840.peg.339	94.51	spore coat polysaccharide synthesis	uni	1	1511	fig|6666666.240908.peg.1511	28.99	Putative N-acetylgalactosaminyl-diphosphoundecaprenol glucuronosyltransferase	uni	20	2007	fig|6666666.221837.peg.2007	28.99	Putative N-acetylgalactosaminyl-diphosphoundecaprenol glucuronosyltransferase	uni	1	2158	fig|6666666.240903.peg.2158	25.83	Glycosyl transferase ,group 2 family, anthrose biosynthesis	bi	6	1915	fig|6666666.221833.peg.1915	59.92	spore coat polysaccharide synthesis	uni	1	3280	fig|198094.1.peg.3280	28.17	Glycosyl transferase ,group 2 family, anthrose biosynthesis
8	1940	468	fig|6666666.221745.peg.1940	Spore coat polysaccharide biosynthesis protein spsB	-				0		bi	3	338	fig|6666666.221840.peg.338	86.51	Spore coat polysaccharide biosynthesis protein spsB	-				0		-				0		-				0		bi	6	1914	fig|6666666.221833.peg.1914	38.48	FIG01235117: hypothetical protein	-				0
8	1941	342	fig|6666666.221745.peg.1941	UDP-N-acetylglucosamine 4,6-dehydratase (EC 4.2.1.-)	uni	1	3739	fig|6666666.240906.peg.3739	40.53	UDP-N-acetylglucosamine 4,6-dehydratase (EC 4.2.1.-)	bi	3	337	fig|6666666.221840.peg.337	96.77	UDP-N-acetylglucosamine 4,6-dehydratase (EC 4.2.1.-)	uni	1	3719	fig|6666666.240908.peg.3719	40.53	UDP-N-acetylglucosamine 4,6-dehydratase (EC 4.2.1.-)	uni	25	4087	fig|6666666.221837.peg.4087	40.53	UDP-N-acetylglucosamine 4,6-dehydratase (EC 4.2.1.-)	uni	1	4059	fig|6666666.240903.peg.4059	40.53	UDP-N-acetylglucosamine 4,6-dehydratase (EC 4.2.1.-)	uni	2	377	fig|6666666.221833.peg.377	46.15	UDP-N-acetylglucosamine 4,6-dehydratase (EC 4.2.1.-)	uni	1	471	fig|198094.1.peg.471	27.21	dTDP-glucose 4,6-dehydratase (EC 4.2.1.46)
8	1942	321	fig|6666666.221745.peg.1942	UDP-glucose 4-epimerase (EC 5.1.3.2)	uni	1	439	fig|6666666.240906.peg.439	32.71	dTDP-glucose 4,6-dehydratase (EC 4.2.1.46)	bi	3	336	fig|6666666.221840.peg.336	96.88	UDP-glucose 4-epimerase (EC 5.1.3.2)	uni	1	428	fig|6666666.240908.peg.428	32.71	dTDP-glucose 4,6-dehydratase (EC 4.2.1.46)	uni	6	488	fig|6666666.221837.peg.488	32.71	dTDP-glucose 4,6-dehydratase (EC 4.2.1.46)	uni	1	543	fig|6666666.240903.peg.543	32.71	dTDP-glucose 4,6-dehydratase (EC 4.2.1.46)	uni	6	1506	fig|6666666.221833.peg.1506	30.61	dTDP-glucose 4,6-dehydratase (EC 4.2.1.46)	uni	1	471	fig|198094.1.peg.471	33.02	dTDP-glucose 4,6-dehydratase (EC 4.2.1.46)
8	1943	402	fig|6666666.221745.peg.1943	Bacillosamine/Legionaminic acid biosynthesis aminotransferase PglE; 4-keto-6-deoxy-N-Acetyl-D-hexosaminyl-(Lipid carrier) aminotransferase	uni	1	4971	fig|6666666.240906.peg.4971	33.09	Aspartate aminotransferase (EC 2.6.1.1)	bi	3	335	fig|6666666.221840.peg.335	92.77	Bacillosamine/Legionaminic acid biosynthesis aminotransferase PglE; 4-keto-6-deoxy-N-Acetyl-D-hexosaminyl-(Lipid carrier) aminotransferase	uni	1	4864	fig|6666666.240908.peg.4864	33.09	N-acetyl-L,L-diaminopimelate aminotransferase homolog	uni	3	183	fig|6666666.221837.peg.183	33.09	N-acetyl-L,L-diaminopimelate aminotransferase homolog	uni	1	2159	fig|6666666.240903.peg.2159	21.84	Aminotransferase, anthrose biosynthesis	bi	6	1913	fig|6666666.221833.peg.1913	41.99	Bacillosamine/Legionaminic acid biosynthesis aminotransferase PglE; 4-keto-6-deoxy-N-Acetyl-D-hexosaminyl-(Lipid carrier) aminotransferase	uni	1	5562	fig|198094.1.peg.5562	39.81	NTD biosynthesis operon protein NtdA
8	1944	325	fig|6666666.221745.peg.1944	Spore coat polysaccharide biosynthesis protein SpsF	-				0		bi	3	334	fig|6666666.221840.peg.334	90.43	Spore coat polysaccharide biosynthesis protein SpsF	-				0		-				0		-				0		bi	6	1910	fig|6666666.221833.peg.1910	27.42	Spore coat polysaccharide biosynthesis protein SpsF	-				0
8	1945	367	fig|6666666.221745.peg.1945	3-deoxy-manno-octulosonate cytidylyltransferase (EC 2.7.7.38)	-				0		bi	3	333	fig|6666666.221840.peg.333	86.34	3-deoxy-manno-octulosonate cytidylyltransferase (EC 2.7.7.38)	-				0		-				0		-				0		bi	6	1909	fig|6666666.221833.peg.1909	23.12	Spore coat polysaccharide biosynthesis protein SpsG; N-Acetylneuraminate cytidylyltransferase (EC 2.7.7.43)	-				0
8	1946	187	fig|6666666.221745.peg.1946	enoyl-CoA hydratase, R-specific	uni	1	3444	fig|6666666.240906.peg.3444	29.41	acetyltransferase, GNAT family	bi	3	332	fig|6666666.221840.peg.332	86.02	enoyl-CoA hydratase, R-specific	uni	1	875	fig|6666666.240908.peg.875	27.66	Ribosomal-protein-S5p-alanine acetyltransferase	uni	20	2656	fig|6666666.221837.peg.2656	28.72	Ribosomal-protein-S5p-alanine acetyltransferase	-				0		-				0		uni	1	3235	fig|198094.1.peg.3235	27.78	acetyltransferase, GNAT family
8	1947	350	fig|6666666.221745.peg.1947	N-acetylneuraminate synthase (EC 2.5.1.56)	-				0		bi	3	331	fig|6666666.221840.peg.331	93.98	N-acetylneuraminate synthase (EC 2.5.1.56)	-				0		-				0		-				0		bi	6	1911	fig|6666666.221833.peg.1911	33.24	N-acetylneuraminate synthase (EC 2.5.1.56)	-				0
8	1948	130	fig|6666666.221745.peg.1948	Mrr restriction protein-related	-				0		-				0		-				0		bi	2	136	fig|6666666.221837.peg.136	37.93	Sll1429 protein	-				0		-				0		bi	1	2130	fig|198094.1.peg.2130	90.82	Mrr restriction protein-related
8	1949	326	fig|6666666.221745.peg.1949	FIG01226839: hypothetical protein	-				0		bi	3	330	fig|6666666.221840.peg.330	87.69	FIG01226839: hypothetical protein	-				0		-				0		-				0		bi	2	379	fig|6666666.221833.peg.379	34.88	involved in maturation of the outermost layer of the spore	bi	1	5103	fig|198094.1.peg.5103	23.62	conserved domain protein
8	1950	82	fig|6666666.221745.peg.1950	CGEA protein	-				0		bi	3	329	fig|6666666.221840.peg.329	90.79	hypothetical protein	-				0		-				0		-				0		bi	2	380	fig|6666666.221833.peg.380	40.54	involved in maturation of the outermost layer of the spore	-				0
8	1951	78	fig|6666666.221745.peg.1951	CGEA protein	-				0		uni	3	329	fig|6666666.221840.peg.329	45.07	hypothetical protein	-				0		-				0		-				0		uni	2	380	fig|6666666.221833.peg.380	31.43	involved in maturation of the outermost layer of the spore	-				0
8	1952	38	fig|6666666.221745.peg.1952	hypothetical protein	-				0		-				0		-				0		-				0		-				0		-				0		-				0
8	1953	88	fig|6666666.221745.peg.1953	FIG01236323: hypothetical protein	-				0		uni	32	3560	fig|6666666.221840.peg.3560	79.63	hypothetical protein	uni	1	2379	fig|6666666.240908.peg.2379	79.63	FIG01231848: hypothetical protein	-				0		-				0		-				0		-				0
8	1954	256	fig|6666666.221745.peg.1954	ABC transporter, ATP-binding protein	uni	1	2318	fig|6666666.240906.peg.2318	54.25	ABC transporter, ATP-binding protein	uni	33	3671	fig|6666666.221840.peg.3671	53.85	ABC transporter, ATP-binding protein	uni	1	2274	fig|6666666.240908.peg.2274	54.25	ABC transporter, ATP-binding protein	uni	23	3979	fig|6666666.221837.peg.3979	54.25	ABC transporter, ATP-binding protein	uni	1	2564	fig|6666666.240903.peg.2564	54.25	ABC transporter, ATP-binding protein	uni	6	2067	fig|6666666.221833.peg.2067	51.37	ABC transporter ATP-binding protein YvcR	uni	1	4703	fig|198094.1.peg.4703	52.61	ABC transporter, ATP-binding protein
8	1955	663	fig|6666666.221745.peg.1955	ABC transporter, permease	uni	1	4827	fig|6666666.240906.peg.4827	24.85	ABC transporter, permease protein, putative	uni	15	2194	fig|6666666.221840.peg.2194	25.4	Bacitracin export permease protein BceB	uni	1	4722	fig|6666666.240908.peg.4722	24.82	ABC transporter, permease protein, putative	uni	25	5179	fig|6666666.221837.peg.5179	24.82	Bacitracin export permease protein BceB	uni	1	3472	fig|6666666.240903.peg.3472	27.03	ABC transporter, permease protein, putative	uni	5	1134	fig|6666666.221833.peg.1134	23.72	Bacitracin export permease protein BceB	uni	1	4702	fig|198094.1.peg.4702	25.54	ABC transporter, permease protein
8	1956	224	fig|6666666.221745.peg.1956	Two-component response regulator BceR	uni	1	4503	fig|6666666.240906.peg.4503	42.67	Two-component response regulator YvcP	uni	13	1767	fig|6666666.221840.peg.1767	42.22	Two-component response regulator YvcP	uni	1	4414	fig|6666666.240908.peg.4414	42.22	Two-component response regulator YvcP	uni	25	4795	fig|6666666.221837.peg.4795	42.22	Two-component response regulator YvcP	uni	1	4871	fig|6666666.240903.peg.4871	40.93	Two-component response regulator YvcP	uni	5	1137	fig|6666666.221833.peg.1137	41.26	Two-component response regulator BceR	uni	1	4313	fig|198094.1.peg.4313	42.22	Two-component response regulator YvcP
8	1957	341	fig|6666666.221745.peg.1957	Sensor histidine kinase (EC 2.7.3.-)	uni	1	2567	fig|6666666.240906.peg.2567	31.64	Two-component sensor kinase YvcQ	uni	32	3439	fig|6666666.221840.peg.3439	37.61	sensor histidine kinase, C-terminal	uni	1	2494	fig|6666666.240908.peg.2494	33.22	Two-component sensor kinase YvcQ	uni	23	3790	fig|6666666.221837.peg.3790	33.22	Two-component sensor kinase YvcQ	uni	1	2846	fig|6666666.240903.peg.2846	33.1	Two-component sensor kinase YvcQ	bi	5	1136	fig|6666666.221833.peg.1136	31.75	Two-component sensor histidine kinase BceS	uni	1	5510	fig|198094.1.peg.5510	36.87	Sensor protein yxdK (EC 2.7.13.3)
8	1958	376	fig|6666666.221745.peg.1958	FIG01226682: hypothetical protein	-				0		-				0		-				0		-				0		-				0		-				0		-				0
8	1959	194	fig|6666666.221745.peg.1959	FIG01253766: hypothetical protein	-				0		-				0		-				0		-				0		-				0		-				0		-				0
8	1960	418	fig|6666666.221745.peg.1960	multidrug resistance protein; possible tetracycline resistance determinant	uni	1	2692	fig|6666666.240906.peg.2692	26.59	MFS general substrate transporter	uni	14	1839	fig|6666666.221840.peg.1839	25.55	MFS general substrate transporter	uni	1	2629	fig|6666666.240908.peg.2629	26.17	MFS general substrate transporter	uni	23	3902	fig|6666666.221837.peg.3902	25.84	ABC transporter, permease protein, putative	uni	1	1877	fig|6666666.240903.peg.1877	26.42	Macrolide-efflux protein	uni	9	3101	fig|6666666.221833.peg.3101	26.72	Macrolide-efflux protein	uni	1	1594	fig|198094.1.peg.1594	26.55	permease, putative
8	1961	704	fig|6666666.221745.peg.1961	Cyclomaltodextrin glucanotransferase (EC 2.4.1.19); Maltogenic alpha-amylase (EC 3.2.1.133)	uni	1	366	fig|6666666.240906.peg.366	31.09	Alpha-glucosidase (EC 3.2.1.20)	uni	2	135	fig|6666666.221840.peg.135	31.61	Alpha-glucosidase (EC 3.2.1.20)	uni	1	353	fig|6666666.240908.peg.353	31.09	Alpha-glucosidase (EC 3.2.1.20)	uni	6	574	fig|6666666.221837.peg.574	31.09	Alpha-glucosidase (EC 3.2.1.20)	uni	1	667	fig|6666666.240903.peg.667	31.22	Trehalose-6-phosphate hydrolase (EC 3.2.1.93)	uni	6	1213	fig|6666666.221833.peg.1213	33.68	Alpha-glucosidase (EC 3.2.1.20)	uni	1	343	fig|198094.1.peg.343	31.61	Alpha-glucosidase (EC 3.2.1.20)
8	1962	441	fig|6666666.221745.peg.1962	FIG01240257: hypothetical protein	uni	1	1184	fig|6666666.240906.peg.1184	28.4	Putative acetyl esterase YjcH (EC 3.1.1.-)	uni	7	752	fig|6666666.221840.peg.752	28.12	Putative acetyl esterase YjcH (EC 3.1.1.-)	uni	1	1148	fig|6666666.240908.peg.1148	28.08	Putative acetyl esterase YjcH (EC 3.1.1.-)	uni	20	2360	fig|6666666.221837.peg.2360	28.65	Putative acetyl esterase YjcH (EC 3.1.1.-)	uni	1	1433	fig|6666666.240903.peg.1433	28.4	Putative acetyl esterase YjcH (EC 3.1.1.-)	uni	9	2872	fig|6666666.221833.peg.2872	26.11	Putative acetyl esterase YjcH (EC 3.1.1.-)	uni	1	1142	fig|198094.1.peg.1142	28.12	Acetyl esterase (EC 3.1.1.-)
8	1963	363	fig|6666666.221745.peg.1963	FIG01230626: hypothetical protein	-				0		-				0		-				0		-				0		-				0		-				0		-				0
8	1964	106	fig|6666666.221745.peg.1964	FIG01237261: hypothetical protein	-				0		-				0		-				0		-				0		-				0		-				0		-				0
8	1965	451	fig|6666666.221745.peg.1965	Long-chain-fatty-acid--CoA ligase (EC 6.2.1.3)	uni	1	2301	fig|6666666.240906.peg.2301	27.76	2,3-dihydroxybenzoate-AMP ligase (EC 2.7.7.58) [bacillibactin] siderophore	uni	53	4779	fig|6666666.221840.peg.4779	29.57	O-succinylbenzoic acid--CoA ligase (EC 6.2.1.26)	uni	1	4508	fig|6666666.240908.peg.4508	27.22	Acetoacetyl-CoA synthetase (EC 6.2.1.16) / Long-chain-fatty-acid--CoA ligase (EC 6.2.1.3)	uni	23	3996	fig|6666666.221837.peg.3996	28.49	2,3-dihydroxybenzoate-AMP ligase (EC 2.7.7.58) of siderophore biosynthesis	-				0		bi	5	580	fig|6666666.221833.peg.580	40.72	Long-chain-fatty-acid--CoA ligase (EC 6.2.1.3)	uni	1	1765	fig|198094.1.peg.1765	29.88	feruloyl-CoA synthetase, putative
8	1966	136	fig|6666666.221745.peg.1966	putative membrane protein	uni	1	4427	fig|6666666.240906.peg.4427	47.62	putative membrane protein	uni	12	1690	fig|6666666.221840.peg.1690	48.41	putative membrane protein	uni	1	4336	fig|6666666.240908.peg.4336	47.62	putative membrane protein	uni	25	4718	fig|6666666.221837.peg.4718	47.62	putative membrane protein	uni	1	4794	fig|6666666.240903.peg.4794	47.62	putative membrane protein	uni	8	2286	fig|6666666.221833.peg.2286	41.22	FIG01237289: hypothetical protein	uni	1	4236	fig|198094.1.peg.4236	47.62	putative membrane protein
8	1967	254	fig|6666666.221745.peg.1967	Hydralysin	-				0		-				0		-				0		-				0		-				0		-				0		-				0
8	1968	407	fig|6666666.221745.peg.1968	hypothetical protein	-				0		-				0		-				0		-				0		-				0		-				0		-				0
8	1969	227	fig|6666666.221745.peg.1969	hypothetical protein	-				0		-				0		-				0		-				0		-				0		-				0		-				0
8	1970	43	fig|6666666.221745.peg.1970	hypothetical protein	-				0		-				0		-				0		-				0		-				0		-				0		-				0
8	1971	69	fig|6666666.221745.peg.1971	FIG01228598: hypothetical protein	uni	1	3438	fig|6666666.240906.peg.3438	70.59	FIG01228598: hypothetical protein	uni	61	4866	fig|6666666.221840.peg.4866	64.71	FIG01228598: hypothetical protein	uni	1	3413	fig|6666666.240908.peg.3413	66.18	FIG01228598: hypothetical protein	uni	8	698	fig|6666666.221837.peg.698	66.18	FIG01228598: hypothetical protein	uni	1	3713	fig|6666666.240903.peg.3713	70.59	FIG01228598: hypothetical protein	-				0		uni	1	3228	fig|198094.1.peg.3228	64.71	hypothetical protein
8	1972	64	fig|6666666.221745.peg.1972	FIG01238522: hypothetical protein	bi	1	3166	fig|6666666.240906.peg.3166	95.24	FIG01238522: hypothetical protein	-				0		-				0		bi	1	71	fig|6666666.221837.peg.71	90.48	FIG01238522: hypothetical protein	bi	1	3428	fig|6666666.240903.peg.3428	92.19	FIG01238522: hypothetical protein	-				0		-				0
8	1973	183	fig|6666666.221745.peg.1973	acetyltransferase, GNAT family	uni	1	2263	fig|6666666.240906.peg.2263	34.95	Ribosomal-protein-alanine acetyltransferase	bi	64	5900	fig|6666666.221840.peg.5900	45.38	Protein export cytoplasm protein SecA ATPase RNA helicase (TC 3.A.5.1.1)	uni	1	2215	fig|6666666.240908.peg.2215	36.04	Ribosomal-protein-alanine acetyltransferase	uni	21	3362	fig|6666666.221837.peg.3362	36.04	Ribosomal-protein-alanine acetyltransferase	uni	1	2036	fig|6666666.240903.peg.2036	32.63	PhnO protein	bi	10	3782	fig|6666666.221833.peg.3782	34.46	PhnO protein	bi	1	2330	fig|198094.1.peg.2330	34.91	acetyltransferase, GNAT family
8	1974	42	fig|6666666.221745.peg.1974	hypothetical protein	uni	1	3839	fig|6666666.240906.peg.3839	52.63	FIG01234383: hypothetical protein	-				0		-				0		-				0		-				0		-				0		-				0
8	1975	103	fig|6666666.221745.peg.1975	F0F1 ATP synthase subunit alpha	uni	1	3234	fig|6666666.240906.peg.3234	78.1	F0F1 ATP synthase subunit alpha	uni	64	5738	fig|6666666.221840.peg.5738	76.19	F0F1 ATP synthase subunit alpha	uni	1	3185	fig|6666666.240908.peg.3185	78.1	F0F1 ATP synthase subunit alpha	uni	8	940	fig|6666666.221837.peg.940	78.1	F0F1 ATP synthase subunit alpha	uni	1	3502	fig|6666666.240903.peg.3502	78.1	F0F1 ATP synthase subunit alpha	-				0		uni	1	2998	fig|198094.1.peg.2998	76.19	hypothetical protein
8	1976	85	fig|6666666.221745.peg.1976	hypothetical Cytosolic Protein	uni	1	3509	fig|6666666.240906.peg.3509	83.33	hypothetical Cytosolic Protein	uni	32	3524	fig|6666666.221840.peg.3524	86.9	hypothetical Cytosolic Protein	uni	1	3484	fig|6666666.240908.peg.3484	85.71	hypothetical Cytosolic Protein	bi	8	905	fig|6666666.221837.peg.905	75	hypothetical Cytosolic Protein	uni	1	3812	fig|6666666.240903.peg.3812	85.71	hypothetical Cytosolic Protein	-				0		uni	1	2322	fig|198094.1.peg.2322	86.36	hypothetical Cytosolic Protein
8	1977	251	fig|6666666.221745.peg.1977	D-alanyl-D-alanine carboxypeptidase (EC 3.4.16.4)	uni	1	3508	fig|6666666.240906.peg.3508	83	D-alanyl-D-alanine carboxypeptidase (EC 3.4.16.4)	uni	32	3523	fig|6666666.221840.peg.3523	83	D-alanyl-D-alanine carboxypeptidase (EC 3.4.16.4)	uni	1	4496	fig|6666666.240908.peg.4496	49.28	D-alanyl-D-alanine carboxypeptidase (EC 3.4.16.4)	uni	25	4858	fig|6666666.221837.peg.4858	49.28	D-alanyl-D-alanine carboxypeptidase (EC 3.4.16.4)	uni	1	3811	fig|6666666.240903.peg.3811	81.78	D-alanyl-D-alanine carboxypeptidase (EC 3.4.16.4)	uni	2	403	fig|6666666.221833.peg.403	55.25	D-alanyl-D-alanine carboxypeptidase (EC 3.4.16.4)	uni	1	2323	fig|198094.1.peg.2323	83.4	D-alanyl-D-alanine carboxypeptidase (EC 3.4.16.4)
8	1978	359	fig|6666666.221745.peg.1978	Tyrosine recombinase XerC	uni	1	4144	fig|6666666.240906.peg.4144	32.91	Tyrosine recombinase XerD	bi	11	1231	fig|6666666.221840.peg.1231	99.72	Tyrosine recombinase XerC	uni	1	4063	fig|6666666.240908.peg.4063	32.91	Tyrosine recombinase XerD	uni	25	4430	fig|6666666.221837.peg.4430	32.91	Tyrosine recombinase XerD	uni	1	4469	fig|6666666.240903.peg.4469	32.91	Tyrosine recombinase XerD	uni	2	42	fig|6666666.221833.peg.42	31.65	Site-specific recombinase XerD	uni	1	3972	fig|198094.1.peg.3972	32.28	integrase/recombinase XerD
8	1979	290	fig|6666666.221745.peg.1979	hypothetical protein	-				0		-				0		-				0		-				0		-				0		-				0		-				0
8	1980	168	fig|6666666.221745.peg.1980	hypothetical protein	-				0		-				0		-				0		-				0		-				0		-				0		-				0
8	1981	291	fig|6666666.221745.peg.1981	Permease of the drug/metabolite transporter (DMT) superfamily	uni	1	1808	fig|6666666.240906.peg.1808	49.29	Permease of the drug/metabolite transporter (DMT) superfamily	uni	53	4793	fig|6666666.221840.peg.4793	49.29	Permease of the drug/metabolite transporter (DMT) superfamily	uni	1	1768	fig|6666666.240908.peg.1768	48.58	Permease of the drug/metabolite transporter (DMT) superfamily	uni	21	2997	fig|6666666.221837.peg.2997	48.58	Permease of the drug/metabolite transporter (DMT) superfamily	uni	1	2128	fig|6666666.240903.peg.2128	49.29	Permease of the drug/metabolite transporter (DMT) superfamily	uni	6	1522	fig|6666666.221833.peg.1522	48.07	Permease of the drug/metabolite transporter (DMT) superfamily	uni	1	1752	fig|198094.1.peg.1752	49.29	Permease of the drug/metabolite transporter (DMT) superfamily
8	1982	476	fig|6666666.221745.peg.1982	Nucleoside-diphosphate-sugar epimerases	-				0		-				0		-				0		-				0		-				0		-				0		-				0
8	1983	50	fig|6666666.221745.peg.1983	hypothetical protein	-				0		-				0		-				0		-				0		-				0		-				0		-				0
8	1984	42	fig|6666666.221745.peg.1984	hypothetical protein	-				0		-				0		-				0		-				0		-				0		-				0		-				0
8	1985	777	fig|6666666.221745.peg.1985	lipoprotein, putative	uni	1	1952	fig|6666666.240906.peg.1952	56.53	FIG00458121: hypothetical protein	uni	53	4744	fig|6666666.221840.peg.4744	55.61	FIG00458121: hypothetical protein	uni	1	1910	fig|6666666.240908.peg.1910	57.05	FIG00458121: hypothetical protein	uni	21	3053	fig|6666666.221837.peg.3053	57.18	FIG00458121: hypothetical protein	uni	1	2189	fig|6666666.240903.peg.2189	56.79	FIG00458121: hypothetical protein	-				0		uni	1	1806	fig|198094.1.peg.1806	56.01	lipoprotein, putative
8	1986	301	fig|6666666.221745.peg.1986	hypothetical protein	-				0		-				0		-				0		-				0		-				0		-				0		-				0
8	1987	146	fig|6666666.221745.peg.1987	hypothetical protein	-				0		-				0		-				0		-				0		-				0		-				0		-				0
8	1988	126	fig|6666666.221745.peg.1988	pXO1-134	-				0		-				0		-				0		-				0		-				0		-				0		-				0
8	1989	107	fig|6666666.221745.peg.1989	FIG01229179: hypothetical protein	-				0		uni	54	4811	fig|6666666.221840.peg.4811	55.29	FIG01227079: hypothetical protein	-				0		-				0		-				0		-				0		-				0
8	1990	358	fig|6666666.221745.peg.1990	Response regulator aspartate phosphatase	uni	1	3480	fig|6666666.240906.peg.3480	42.9	response regulator, putative	uni	3	240	fig|6666666.221840.peg.240	42.05	Possible response regulator aspartate phosphatase	uni	1	3475	fig|6666666.240908.peg.3475	42.01	Possible response regulator aspartate phosphatase	uni	21	3241	fig|6666666.221837.peg.3241	41.78	FIG01226051: hypothetical protein	-				0		uni	2	370	fig|6666666.221833.peg.370	30.14	response regulator aspartate phosphatase	uni	1	946	fig|198094.1.peg.946	40.97	TPR domain protein
8	1991	52	fig|6666666.221745.peg.1991	hypothetical protein	-				0		-				0		-				0		-				0		-				0		-				0		-				0
8	1992	470	fig|6666666.221745.peg.1992	hypothetical protein	-				0		-				0		-				0		-				0		-				0		-				0		-				0
8	1993	186	fig|6666666.221745.peg.1993	Phosphoglycerate mutase family 2	uni	1	5098	fig|6666666.240906.peg.5098	31.84	Phosphoglycerate mutase family 2	uni	3	266	fig|6666666.221840.peg.266	35	Phosphoglycerate mutase family 2	uni	1	4933	fig|6666666.240908.peg.4933	31.84	Phosphoglycerate mutase family 2	uni	5	407	fig|6666666.221837.peg.407	31.28	Phosphoglycerate mutase family 2	uni	1	5459	fig|6666666.240903.peg.5459	31.28	Phosphoglycerate mutase family 2	uni	9	2725	fig|6666666.221833.peg.2725	26.25	Predicted broad substrate specificity phosphatase	uni	1	4814	fig|198094.1.peg.4814	31.84	Phosphoglycerate mutase family 2
8	1994	58	fig|6666666.221745.peg.1994	FIG01225863: hypothetical protein	uni	1	5060	fig|6666666.240906.peg.5060	70.59	FIG01225863: hypothetical protein	bi	3	393	fig|6666666.221840.peg.393	92.45	hypothetical protein	uni	1	4896	fig|6666666.240908.peg.4896	70.59	FIG01225863: hypothetical protein	uni	5	446	fig|6666666.221837.peg.446	70.59	FIG01225863: hypothetical protein	uni	1	5419	fig|6666666.240903.peg.5419	70.59	FIG01225863: hypothetical protein	bi	6	2065	fig|6666666.221833.peg.2065	50	DUF1093 domain-containing protein	uni	1	4779	fig|198094.1.peg.4779	68.63	hypothetical protein
8	1995	352	fig|6666666.221745.peg.1995	FIG01230909: hypothetical protein	-				0		-				0		-				0		-				0		-				0		-				0		-				0
8	1996	443	fig|6666666.221745.peg.1996	Magnesium transporter	-				0		-				0		-				0		-				0		-				0		bi	9	3029	fig|6666666.221833.peg.3029	32.29	Mg/Co/Ni transporter MgtE / CBS domain	-				0
8	1997	376	fig|6666666.221745.peg.1997	Cell division protein FtsW	uni	1	4000	fig|6666666.240906.peg.4000	55.77	Cell division protein FtsW	uni	12	1278	fig|6666666.221840.peg.1278	53.21	Cell division protein FtsW	uni	1	3917	fig|6666666.240908.peg.3917	56.04	Cell division protein FtsW	uni	25	4285	fig|6666666.221837.peg.4285	54.12	Cell division protein FtsW	uni	1	4323	fig|6666666.240903.peg.4323	53.69	Cell division protein FtsW	uni	9	3191	fig|6666666.221833.peg.3191	40.43	Cell division protein FtsW	uni	1	3824	fig|198094.1.peg.3824	52.1	Cell division protein ftsW
8	1998	346	fig|6666666.221745.peg.1998	D-alanyl-D-alanine carboxypeptidase (EC 3.4.16.4)	uni	1	3469	fig|6666666.240906.peg.3469	29.34	penicillin-binding protein, putative	uni	11	1234	fig|6666666.221840.peg.1234	31.62	D-alanyl-D-alanine carboxypeptidase (EC 3.4.16.4)	uni	1	2421	fig|6666666.240908.peg.2421	91.59	D-alanyl-D-alanine carboxypeptidase (EC 3.4.16.4)	uni	23	3860	fig|6666666.221837.peg.3860	91.88	D-alanyl-D-alanine carboxypeptidase (EC 3.4.16.4)	bi	1	2768	fig|6666666.240903.peg.2768	91.88	D-alanyl-D-alanine carboxypeptidase (EC 3.4.16.4)	uni	10	3802	fig|6666666.221833.peg.3802	30.29	penicillin-binding protein 4*	uni	1	3255	fig|198094.1.peg.3255	30.17	penicillin-binding protein, putative
8	1999	187	fig|6666666.221745.peg.1999	D-alanyl-D-alanine carboxypeptidase (EC 3.4.16.4)	uni	1	3200	fig|6666666.240906.peg.3200	56.91	Two-component protein Kinase	uni	62	5090	fig|6666666.221840.peg.5090	39.34	Two-component response regulator	uni	1	3163	fig|6666666.240908.peg.3163	56.38	Two-component protein Kinase	uni	8	963	fig|6666666.221837.peg.963	56.91	Two-component protein Kinase	uni	1	3471	fig|6666666.240903.peg.3471	56.38	Two-component protein Kinase	uni	10	3778	fig|6666666.221833.peg.3778	36.41	DNA-binding response regulator	uni	1	5180	fig|198094.1.peg.5180	39.34	DNA-binding response regulator
8	2000	258	fig|6666666.221745.peg.2000	ABC transporter ATP-binding protein YvcR	uni	1	2573	fig|6666666.240906.peg.2573	68.87	ABC transporter ATP-binding protein YvcR	uni	32	3434	fig|6666666.221840.peg.3434	69.65	ABC transporter ATP-binding protein YvcR	uni	1	2498	fig|6666666.240908.peg.2498	68.87	ABC transporter ATP-binding protein YvcR	uni	23	3786	fig|6666666.221837.peg.3786	68.87	ABC transporter ATP-binding protein YvcR	uni	1	2854	fig|6666666.240903.peg.2854	68.87	ABC transporter ATP-binding protein YvcR	uni	6	2067	fig|6666666.221833.peg.2067	60.71	ABC transporter ATP-binding protein YvcR	uni	1	2394	fig|198094.1.peg.2394	69.26	ABC transporter ATP-binding protein YvcR
8	2001	656	fig|6666666.221745.peg.2001	ABC transporter permease protein YvcS	uni	1	2574	fig|6666666.240906.peg.2574	43.85	ABC transporter permease protein YvcS	uni	32	3433	fig|6666666.221840.peg.3433	43.85	ABC transporter permease protein YvcS	uni	1	2499	fig|6666666.240908.peg.2499	43.21	ABC transporter permease protein YvcS	uni	23	3785	fig|6666666.221837.peg.3785	43.21	ABC transporter permease protein YvcS	uni	1	2855	fig|6666666.240903.peg.2855	43.85	ABC transporter permease protein YvcS	uni	6	2066	fig|6666666.221833.peg.2066	34.29	ABC transporter permease protein YvcS	uni	1	5513	fig|198094.1.peg.5513	47.96	ABC transporter permease protein YvcS
8	2002	449	fig|6666666.221745.peg.2002	FIG01243439: hypothetical protein	uni	1	2996	fig|6666666.240906.peg.2996	60.77	FIG01243439: hypothetical protein	uni	7	833	fig|6666666.221840.peg.833	26.86	Glycolate dehydrogenase (EC 1.1.99.14), subunit GlcD	uni	1	2920	fig|6666666.240908.peg.2920	63.46	FIG01243973: hypothetical protein	uni	27	5496	fig|6666666.221837.peg.5496	71.43	FIG01243973: hypothetical protein	uni	1	3234	fig|6666666.240903.peg.3234	61.22	FIG01243439: hypothetical protein	uni	10	3747	fig|6666666.221833.peg.3747	37.81	YvdP	uni	1	1203	fig|198094.1.peg.1203	26.86	Glycolate dehydrogenase (EC 1.1.99.14), subunit GlcD
8	2003	101	fig|6666666.221745.peg.2003	Antibiotic biosynthesis monooxygenase	-				0		-				0		-				0		-				0		-				0		bi	10	3636	fig|6666666.221833.peg.3636	63.44	Antibiotic biosynthesis monooxygenase	-				0
8	2004	363	fig|6666666.221745.peg.2004	Carboxynorspermidine dehydrogenase	-				0		-				0		-				0		-				0		-				0		-				0		-				0
8	2005	84	fig|6666666.221745.peg.2005	Transcriptional regulator, ArsR family	uni	1	4923	fig|6666666.240906.peg.4923	45.9	FIG004131: Transcriptional regulator, ArsR family	uni	15	2072	fig|6666666.221840.peg.2072	38.55	Transcriptional regulator, ArsR family	uni	1	4819	fig|6666666.240908.peg.4819	45.9	FIG004131: Transcriptional regulator, ArsR family	uni	25	5183	fig|6666666.221837.peg.5183	45.9	FIG004131: Transcriptional regulator, ArsR family	uni	1	5286	fig|6666666.240903.peg.5286	45.9	FIG004131: Transcriptional regulator, ArsR family	uni	2	463	fig|6666666.221833.peg.463	33.78	Transcriptional regulator, ArsR family	bi	1	4299	fig|198094.1.peg.4299	42.31	transcriptional regulator, ArsR family
8	2006	43	fig|6666666.221745.peg.2006	hypothetical protein	-				0		-				0		-				0		-				0		-				0		-				0		-				0
8	2007	166	fig|6666666.221745.peg.2007	Probable secreted protein	-				0		-				0		-				0		-				0		-				0		-				0		-				0
8	2008	360	fig|6666666.221745.peg.2008	Two component system histidine kinase (EC 2.7.3.-)	uni	1	5579	fig|6666666.240906.peg.5579	35.86	Two-component sensor kinase SA14-24	uni	25	3025	fig|6666666.221840.peg.3025	36.46	Phosphate regulon sensor protein PhoR (SphS) (EC 2.7.13.3)	uni	1	5442	fig|6666666.240908.peg.5442	35.86	Two-component sensor kinase SA14-24	uni	11	1349	fig|6666666.221837.peg.1349	35.86	Two-component sensor kinase SA14-24	-				0		uni	5	1010	fig|6666666.221833.peg.1010	34.75	Phosphate regulon sensor protein PhoR (SphS) (EC 2.7.13.3)	uni	1	4463	fig|198094.1.peg.4463	36.46	Phosphate regulon sensor protein phoR (EC 2.7.3.-)
8	2009	238	fig|6666666.221745.peg.2009	DNA-binding response regulator VicR	uni	1	1426	fig|6666666.240906.peg.1426	48.48	DNA-binding response regulator ResD	uni	43	4285	fig|6666666.221840.peg.4285	48.48	DNA-binding response regulator ResD	uni	1	1397	fig|6666666.240908.peg.1397	48.48	DNA-binding response regulator ResD	uni	20	2119	fig|6666666.221837.peg.2119	48.48	DNA-binding response regulator ResD	uni	1	1676	fig|6666666.240903.peg.1676	48.03	DNA-binding response regulator ResD	uni	2	78	fig|6666666.221833.peg.78	45.85	DNA-binding response regulator ResD	uni	1	1377	fig|198094.1.peg.1377	48.48	Transcriptional regulatory protein ResD
8	2010	739	fig|6666666.221745.peg.2010	anthrax toxin moiety, protective antigen, pagA formerly pag, plasmid pXO1, B. anthracis (M22589, P13423)	-				0		-				0		-				0		-				0		-				0		-				0		-				0
8	2011	63	fig|6666666.221745.peg.2011	RNA-binding protein Hfq	uni	1	1578	fig|6666666.240906.peg.1578	61.29	RNA-binding protein Hfq	bi	54	4812	fig|6666666.221840.peg.4812	91.67	RNA-binding protein Hfq	uni	1	1547	fig|6666666.240908.peg.1547	59.68	RNA-binding protein Hfq	uni	20	1970	fig|6666666.221837.peg.1970	61.29	RNA-binding protein Hfq	uni	1	1881	fig|6666666.240903.peg.1881	61.29	RNA-binding protein Hfq	uni	9	3445	fig|6666666.221833.peg.3445	48.28	RNA-binding protein Hfq	uni	1	1531	fig|198094.1.peg.1531	65	RNA-binding protein Hfq
8	2012	112	fig|6666666.221745.peg.2012	FIG01227079: hypothetical protein	-				0		bi	54	4811	fig|6666666.221840.peg.4811	90.99	FIG01227079: hypothetical protein	-				0		-				0		-				0		-				0		-				0
8	2013	220	fig|6666666.221745.peg.2013	FIG01238052: hypothetical protein	uni	1	1661	fig|6666666.240906.peg.1661	37.19	Predicted regulator PutR for proline utilization, GntR family	uni	43	4058	fig|6666666.221840.peg.4058	36.68	Predicted regulator PutR for proline utilization, GntR family	uni	1	1628	fig|6666666.240908.peg.1628	36.68	Predicted regulator PutR for proline utilization, GntR family	uni	20	1890	fig|6666666.221837.peg.1890	36.68	Predicted regulator PutR for proline utilization, GntR family	uni	1	1965	fig|6666666.240903.peg.1965	37.19	Predicted regulator PutR for proline utilization, GntR family	bi	6	2163	fig|6666666.221833.peg.2163	42.03	Transcriptional regulator, GntR family	uni	1	1616	fig|198094.1.peg.1616	36.68	transcriptional regulator, GntR family
8	2014	323	fig|6666666.221745.peg.2014	membrane protein, putative	uni	1	2960	fig|6666666.240906.peg.2960	59.55	membrane protein, putative	uni	51	4467	fig|6666666.221840.peg.4467	59.22	membrane protein, putative	uni	1	2889	fig|6666666.240908.peg.2889	59.22	membrane protein, putative	uni	23	3478	fig|6666666.221837.peg.3478	59.22	membrane protein, putative	uni	1	3197	fig|6666666.240903.peg.3197	59.55	membrane protein, putative	uni	9	2911	fig|6666666.221833.peg.2911	54.97	membrane protein, putative	uni	1	2700	fig|198094.1.peg.2700	59.55	membrane protein, putative
8	2015	92	fig|6666666.221745.peg.2015	FIG01229293: hypothetical protein	-				0		-				0		-				0		-				0		bi	1	2763	fig|6666666.240903.peg.2763	100	FIG01229293: hypothetical protein	-				0		-				0
8	2016	78	fig|6666666.221745.peg.2016	FIG01235529: hypothetical protein	-				0		-				0		-				0		-				0		bi	1	2762	fig|6666666.240903.peg.2762	90.91	FIG01235529: hypothetical protein	bi	6	1270	fig|6666666.221833.peg.1270	45.31	FIG01231037: hypothetical protein	-				0
8	2017	78	fig|6666666.221745.peg.2017	FIG01236207: hypothetical protein	-				0		-				0		-				0		-				0		uni	1	2761	fig|6666666.240903.peg.2761	93.51	FIG01236207: hypothetical protein	-				0		-				0
8	2018	49	fig|6666666.221745.peg.2018	conserved hypothetical protein; possible phage protein	uni	1	3665	fig|6666666.240906.peg.3665	62.5	phage protein-related protein	bi	28	3220	fig|6666666.221840.peg.3220	63.83	hypothetical protein	uni	1	3635	fig|6666666.240908.peg.3635	60.42	phage protein-related protein	uni	9	1125	fig|6666666.221837.peg.1125	62.5	phage protein-related protein	bi	1	2760	fig|6666666.240903.peg.2760	97.92	conserved hypothetical protein; possible phage protein	-				0		uni	1	3425	fig|198094.1.peg.3425	62.5	phage protein-related protein
8	2019	154	fig|6666666.221745.peg.2019	CarD-like transcriptional regulator	uni	1	3639	fig|6666666.240906.peg.3639	79.74	CarD-like transcriptional regulator	uni	61	5038	fig|6666666.221840.peg.5038	80.39	CarD-like transcriptional regulator	uni	1	3608	fig|6666666.240908.peg.3608	79.74	CarD-like transcriptional regulator	uni	9	1151	fig|6666666.221837.peg.1151	79.74	CarD-like transcriptional regulator	bi	1	2759	fig|6666666.240903.peg.2759	100	CarD-like transcriptional regulator	-				0		uni	1	3399	fig|198094.1.peg.3399	80.39	transcriptional regulator, CarD family
8	2020	303	fig|6666666.221745.peg.2020	Possible acyl-[acyl-carrier protein] desaturase (EC 1.14.19.2)	-				0		-				0		-				0		-				0		uni	1	2758	fig|6666666.240903.peg.2758	95.03	Possible acyl-[acyl-carrier protein] desaturase (EC 1.14.19.2)	-				0		-				0
8	2021	100	fig|6666666.221745.peg.2021	FIG01241963: hypothetical protein	-				0		-				0		-				0		-				0		bi	1	2757	fig|6666666.240903.peg.2757	98.99	FIG01241963: hypothetical protein	-				0		-				0
8	2022	68	fig|6666666.221745.peg.2022	Cold shock protein CspC	uni	1	3529	fig|6666666.240906.peg.3529	80	Cold shock protein CspD	uni	61	4925	fig|6666666.221840.peg.4925	80	Cold shock protein CspD	uni	1	3499	fig|6666666.240908.peg.3499	80	Cold shock protein CspD	uni	9	1261	fig|6666666.221837.peg.1261	80	Cold shock protein CspD	uni	1	2756	fig|6666666.240903.peg.2756	100	Cold shock protein CspC	uni	9	2593	fig|6666666.221833.peg.2593	75.76	Cold shock protein CspD	uni	1	3292	fig|198094.1.peg.3292	80	Cold shock protein CspB
8	2023	130	fig|6666666.221745.peg.2023	Mobile element protein	uni	1	3182	fig|6666666.240906.peg.3182	43.41	Mobile element protein	uni	3	229	fig|6666666.221840.peg.229	81.4	Mobile element protein	uni	1	2599	fig|6666666.240908.peg.2599	60.47	transposase (IS4 family) domain protein	-				0		uni	1	1565	fig|6666666.240903.peg.1565	42.64	Mobile element protein	-				0		uni	1	2948	fig|198094.1.peg.2948	74.6	hypothetical protein
8	2024	39	fig|6666666.221745.peg.2024	NAD-dependent malic enzyme (EC 1.1.1.38)	-				0		-				0		-				0		-				0		-				0		-				0		-				0
8	2025	201	fig|6666666.221745.peg.2025	FAD-dependent monooxygenase	-				0		bi	64	5904	fig|6666666.221840.peg.5904	90.82	FAD-dependent monooxygenase	-				0		-				0		-				0		bi	9	2745	fig|6666666.221833.peg.2745	46.84	FAD-binding monooxygenase, PheA/TfdB family	-				0
8	2026	287	fig|6666666.221745.peg.2026	FAD-dependent monooxygenase	uni	1	3475	fig|6666666.240906.peg.3475	54.29	FAD-binding monooxygenase, PheA/TfdB family	uni	64	5904	fig|6666666.221840.peg.5904	86.64	FAD-dependent monooxygenase	uni	1	3451	fig|6666666.240908.peg.3451	57.58	FAD-binding monooxygenase, PheA/TfdB family	uni	9	1290	fig|6666666.221837.peg.1290	30.13	FAD-binding monooxygenase, PheA/TfdB family	uni	1	3761	fig|6666666.240903.peg.3761	54.29	FAD-binding monooxygenase, PheA/TfdB family	uni	9	2745	fig|6666666.221833.peg.2745	38.89	FAD-binding monooxygenase, PheA/TfdB family	uni	1	3264	fig|198094.1.peg.3264	43.43	FAD-binding monooxygenase, PheA/TfdB family
8	2027	49	fig|6666666.221745.peg.2027	hypothetical protein	-				0		-				0		-				0		-				0		bi	1	2751	fig|6666666.240903.peg.2751	97.92	hypothetical protein	-				0		-				0
8	2028	149	fig|6666666.221745.peg.2028	spermine/spermidine acetyltransferase, putative	bi	1	3163	fig|6666666.240906.peg.3163	84.46	spermine/spermidine acetyltransferase, putative	uni	14	1847	fig|6666666.221840.peg.1847	31.88	spermine/spermidine acetyltransferase	uni	1	2641	fig|6666666.240908.peg.2641	33.56	spermine/spermidine acetyltransferase	uni	23	3720	fig|6666666.221837.peg.3720	33.56	spermine/spermidine acetyltransferase	bi	1	2750	fig|6666666.240903.peg.2750	98.65	spermine/spermidine acetyltransferase, putative	uni	10	3789	fig|6666666.221833.peg.3789	25.5	spermine/spermidine acetyltransferase	bi	1	3015	fig|198094.1.peg.3015	87.16	spermine/spermidine acetyltransferase, putative
8	2029	218	fig|6666666.221745.peg.2029	Microbial collagenase (EC 3.4.24.3)	bi	1	3165	fig|6666666.240906.peg.3165	93.33	Microbial collagenase (EC 3.4.24.3)	uni	24	2804	fig|6666666.221840.peg.2804	57.29	Microbial collagenase (EC 3.4.24.3)	uni	1	3119	fig|6666666.240908.peg.3119	94.47	Microbial collagenase (EC 3.4.24.3)	bi	23	3861	fig|6666666.221837.peg.3861	93.55	Microbial collagenase (EC 3.4.24.3)	bi	1	2749	fig|6666666.240903.peg.2749	94.93	Microbial collagenase (EC 3.4.24.3)	-				0		uni	1	3018	fig|198094.1.peg.3018	92.17	microbial collagenase, putative
8	2030	40	fig|6666666.221745.peg.2030	hypothetical protein	-				0		-				0		-				0		-				0		-				0		-				0		-				0
8	2031	165	fig|6666666.221745.peg.2031	Gluconolactonase	-				0		-				0		-				0		-				0		-				0		-				0		-				0
8	2032	193	fig|6666666.221745.peg.2032	hypothetical protein	-				0		-				0		-				0		-				0		-				0		-				0		-				0
8	2033	456	fig|6666666.221745.peg.2033	putative serine protease	uni	1	3387	fig|6666666.240906.peg.3387	40.12	Microbial collagenase (EC 3.4.24.3)	uni	3	468	fig|6666666.221840.peg.468	35.64	Microbial collagenase (EC 3.4.24.3)	uni	1	3366	fig|6666666.240908.peg.3366	39.18	Microbial collagenase (EC 3.4.24.3)	uni	25	4099	fig|6666666.221837.peg.4099	35.47	Microbial collagenase (EC 3.4.24.3)	uni	1	3660	fig|6666666.240903.peg.3660	39.36	Microbial collagenase (EC 3.4.24.3)	uni	9	2721	fig|6666666.221833.peg.2721	27.42	serine alkaline protease (subtilisin E)( EC:3.4.21.62 )	uni	1	3567	fig|198094.1.peg.3567	34.4	Microbial collagenase (EC 3.4.24.3)
8	2034	78	fig|6666666.221745.peg.2034	hypothetical protein	-				0		-				0		-				0		-				0		-				0		-				0		-				0
8	2035	291	fig|6666666.221745.peg.2035	DNA/RNA non-specific endonuclease	-				0		-				0		-				0		-				0		-				0		-				0		-				0
8	2036	251	fig|6666666.221745.peg.2036	Conserved domain protein	uni	1	1642	fig|6666666.240906.peg.1642	36.72	FIG01225131: hypothetical protein	uni	43	4077	fig|6666666.221840.peg.4077	35.6	FIG01225131: hypothetical protein	uni	1	1611	fig|6666666.240908.peg.1611	36.72	FIG01225131: hypothetical protein	uni	20	1907	fig|6666666.221837.peg.1907	36.72	FIG01225131: hypothetical protein	uni	1	1947	fig|6666666.240903.peg.1947	37.5	FIG01225131: hypothetical protein	-				0		uni	1	1601	fig|198094.1.peg.1601	34.4	hypothetical protein
8	2037	322	fig|6666666.221745.peg.2037	Intracellular serine protease	uni	1	1981	fig|6666666.240906.peg.1981	66.35	Intracellular serine protease	uni	53	4715	fig|6666666.221840.peg.4715	66.67	Intracellular serine protease	uni	1	1939	fig|6666666.240908.peg.1939	67.31	Intracellular serine protease	uni	21	3082	fig|6666666.221837.peg.3082	67.63	Intracellular serine protease	uni	1	2218	fig|6666666.240903.peg.2218	66.35	Intracellular serine protease	bi	9	3020	fig|6666666.221833.peg.3020	57.19	Major intracellular serine protease precursor (EC 3.4.21.-)	uni	1	1833	fig|198094.1.peg.1833	66.67	Intracellular serine protease
8	2038	48	fig|6666666.221745.peg.2038	hypothetical protein	-				0		bi	11	1224	fig|6666666.221840.peg.1224	93.62	hypothetical protein	-				0		-				0		-				0		-				0		-				0
8	2039	581	fig|6666666.221745.peg.2039	Calcium-dependent protease precursor (EC 3.4.21.-)	uni	1	3387	fig|6666666.240906.peg.3387	26.18	Microbial collagenase (EC 3.4.24.3)	bi	11	1223	fig|6666666.221840.peg.1223	96.55	Calcium-dependent protease precursor (EC 3.4.21.-)	uni	1	3366	fig|6666666.240908.peg.3366	26.18	Microbial collagenase (EC 3.4.24.3)	-				0		-				0		uni	9	3020	fig|6666666.221833.peg.3020	23.79	Major intracellular serine protease precursor (EC 3.4.21.-)	-				0
8	2040	216	fig|6666666.221745.peg.2040	alternate gene name: yukI	uni	1	1201	fig|6666666.240906.peg.1201	48.91	alternate gene name: yukI	bi	11	1222	fig|6666666.221840.peg.1222	97.21	alternate gene name: yukI	uni	1	1165	fig|6666666.240908.peg.1165	49.13	alternate gene name: yukI	uni	20	2344	fig|6666666.221837.peg.2344	48.91	alternate gene name: yukI	uni	1	1449	fig|6666666.240903.peg.1449	48.91	alternate gene name: yukI	uni	6	1282	fig|6666666.221833.peg.1282	43.17	alternate gene name: yukI	uni	1	1157	fig|198094.1.peg.1157	47.16	alternate gene name: yukI
8	2041	391	fig|6666666.221745.peg.2041	integrase-recombinase	uni	1	4144	fig|6666666.240906.peg.4144	28.08	Tyrosine recombinase XerD	bi	11	1214	fig|6666666.221840.peg.1214	98.21	integrase-recombinase	uni	1	4063	fig|6666666.240908.peg.4063	28.08	Tyrosine recombinase XerD	uni	25	4430	fig|6666666.221837.peg.4430	28.08	Tyrosine recombinase XerD	uni	1	4469	fig|6666666.240903.peg.4469	28.08	Tyrosine recombinase XerD	uni	2	42	fig|6666666.221833.peg.42	30.4	Site-specific recombinase XerD	uni	1	3972	fig|198094.1.peg.3972	28.08	integrase/recombinase XerD
8	2042	334	fig|6666666.221745.peg.2042	FIG01245340: hypothetical protein	-				0		bi	28	3221	fig|6666666.221840.peg.3221	94.86	FIG01245340: hypothetical protein	-				0		-				0		-				0		-				0		-				0
8	2043	105	fig|6666666.221745.peg.2043	hypothetical protein	uni	1	2802	fig|6666666.240906.peg.2802	38.36	FIG01226554: hypothetical protein	uni	23	2695	fig|6666666.221840.peg.2695	38.46	FIG01227038: hypothetical protein	uni	1	902	fig|6666666.240908.peg.902	38.46	FIG01227038: hypothetical protein	uni	23	3629	fig|6666666.221837.peg.3629	38.36	FIG01226554: hypothetical protein	uni	1	1179	fig|6666666.240903.peg.1179	35.58	FIG01227038: hypothetical protein	-				0		uni	1	907	fig|198094.1.peg.907	38.46	hypothetical protein
8	2044	290	fig|6666666.221745.peg.2044	hypothetical protein	uni	1	2741	fig|6666666.240906.peg.2741	26.92	N-hydroxyarylamine O-acetyltransferase (EC 2.3.1.118)	-				0		-				0		-				0		uni	1	2976	fig|6666666.240903.peg.2976	26.92	N-hydroxyarylamine O-acetyltransferase (EC 2.3.1.118)	-				0		-				0
8	2045	100	fig|6666666.221745.peg.2045	Transcriptional regulator, ArsR family	uni	1	2295	fig|6666666.240906.peg.2295	65.66	Transcriptional regulator, ArsR family	uni	3	255	fig|6666666.221840.peg.255	67.86	Transcriptional regulator, ArsR family	uni	1	2249	fig|6666666.240908.peg.2249	65.66	Transcriptional regulator, ArsR family	uni	21	3396	fig|6666666.221837.peg.3396	65.66	Transcriptional regulator, ArsR family	uni	1	2540	fig|6666666.240903.peg.2540	65.66	Transcriptional regulator, ArsR family	uni	6	1988	fig|6666666.221833.peg.1988	38.96	Arsenical resistance operon repressor	uni	1	2173	fig|198094.1.peg.2173	65.66	Transcriptional regulator, ArsR family
8	2046	61	fig|6666666.221745.peg.2046	hypothetical protein	-				0		-				0		-				0		-				0		-				0		-				0		-				0
8	2047	200	fig|6666666.221745.peg.2047	CTP:molybdopterin cytidylyltransferase	-				0		-				0		uni	1	3122	fig|6666666.240908.peg.3122	86.43	CTP:molybdopterin cytidylyltransferase	-				0		-				0		uni	6	2105	fig|6666666.221833.peg.2105	40.29	CTP:molybdopterin cytidylyltransferase	-				0
8	2048	332	fig|6666666.221745.peg.2048	Xanthine and CO dehydrogenases maturation factor, XdhC/CoxF family	-				0		-				0		uni	1	3123	fig|6666666.240908.peg.3123	92.75	Xanthine and CO dehydrogenases maturation factor, XdhC/CoxF family	-				0		-				0		uni	6	2106	fig|6666666.221833.peg.2106	41.67	XdhC protein (assists in molybdopterin insertion into xanthine dehydrogenase)	-				0
8	2049	150	fig|6666666.221745.peg.2049	Xanthine dehydrogenase iron-sulfur subunit (EC 1.17.1.4)	-				0		-				0		uni	1	3124	fig|6666666.240908.peg.3124	97.32	Xanthine dehydrogenase iron-sulfur subunit (EC 1.17.1.4)	-				0		-				0		bi	6	2102	fig|6666666.221833.peg.2102	64.19	Xanthine dehydrogenase iron-sulfur subunit (EC 1.17.1.4)	-				0
8	2050	280	fig|6666666.221745.peg.2050	Xanthine dehydrogenase, FAD binding subunit (EC 1.17.1.4)	-				0		-				0		uni	1	3125	fig|6666666.240908.peg.3125	95.7	Xanthine dehydrogenase, FAD binding subunit (EC 1.17.1.4)	-				0		-				0		uni	6	2103	fig|6666666.221833.peg.2103	50.54	Xanthine dehydrogenase, FAD binding subunit (EC 1.17.1.4)	-				0
8	2051	781	fig|6666666.221745.peg.2051	Xanthine dehydrogenase, molybdenum binding subunit (EC 1.17.1.4)	-				0		-				0		uni	1	3126	fig|6666666.240908.peg.3126	94.85	Xanthine dehydrogenase, molybdenum binding subunit (EC 1.17.1.4)	-				0		-				0		bi	6	2104	fig|6666666.221833.peg.2104	56.92	Xanthine dehydrogenase, molybdenum binding subunit (EC 1.17.1.4)	-				0
GENE REGION C = 2127 - 2374
Bacillus thuringiensis DNG9						Bacillus thuringiensis Bt407						Bacillus anthracis F34							Bacillus cereus ATCC 14579					Bacillus cereus E41						Bacillus thuringiensis YBT-1518						Bacillus amyloliquefaciens F11						Bacillus anthracis str AMES
10	2127	53	fig|6666666.221745.peg.2127	hypothetical protein	-				0		bi	32	3527	fig|6666666.221840.peg.3527	57.69	hypothetical protein	-				0		-				0		-				0		-				0		bi	1	2318	fig|198094.1.peg.2318	57.69	lipoprotein, putative
10	2128	59	fig|6666666.221745.peg.2128	hypothetical protein	-				0		bi	3	302	fig|6666666.221840.peg.302	72.55	hypothetical protein	-				0		-				0		-				0		-				0		-				0
10	2129	225	fig|6666666.221745.peg.2129	FIG01234973: hypothetical protein	-				0		bi	3	303	fig|6666666.221840.peg.303	95.54	FIG01234973: hypothetical protein	-				0		-				0		-				0		-				0		-				0
10	2130	81	fig|6666666.221745.peg.2130	hypothetical protein	-				0		-				0		bi	1	3187	fig|6666666.240908.peg.3187	78.18	FIG01226326: hypothetical protein	-				0		-				0		-				0		bi	1	3000	fig|198094.1.peg.3000	79.63	hypothetical protein
10	2131	258	fig|6666666.221745.peg.2131	Siderophore staphylobactin biosynthesis protein SbnI	-				0		uni	3	280	fig|6666666.221840.peg.280	35.41	Siderophore staphylobactin biosynthesis protein SbnI	-				0		-				0		-				0		-				0		-				0
10	2132	323	fig|6666666.221745.peg.2132	Ornithine cyclodeaminase (EC 4.3.1.12)	uni	1	877	fig|6666666.240906.peg.877	26.85	Ornithine cyclodeaminase (EC 4.3.1.12)	uni	11	1180	fig|6666666.221840.peg.1180	32.34	Ornithine cyclodeaminase (EC 4.3.1.12) / Siderophore staphylobactin biosynthesis protein SbnB	uni	1	812	fig|6666666.240908.peg.812	26.32	Ornithine cyclodeaminase (EC 4.3.1.12)	uni	20	2723	fig|6666666.221837.peg.2723	26.32	Ornithine cyclodeaminase (EC 4.3.1.12)	uni	1	1106	fig|6666666.240903.peg.1106	26.32	Ornithine cyclodeaminase (EC 4.3.1.12)	-				0		uni	1	841	fig|198094.1.peg.841	25.45	Ornithine cyclodeaminase (EC 4.3.1.12)
10	2133	326	fig|6666666.221745.peg.2133	Zwa5A	uni	1	65	fig|6666666.240906.peg.65	31.63	Cysteine synthase (EC 2.5.1.47)	uni	11	1179	fig|6666666.221840.peg.1179	38.36	Cysteine synthase (EC 2.5.1.47)	uni	1	66	fig|6666666.240908.peg.66	31.63	Cysteine synthase (EC 2.5.1.47)	uni	22	3407	fig|6666666.221837.peg.3407	31.63	Cysteine synthase (EC 2.5.1.47)	uni	1	2053	fig|6666666.240903.peg.2053	24.16	Threonine dehydratase biosynthetic (EC 4.3.1.19)	uni	13	4041	fig|6666666.221833.peg.4041	31.96	Cysteine synthase (EC 2.5.1.47)	uni	1	64	fig|198094.1.peg.64	31.95	Cysteine synthase (EC 2.5.1.47)
10	2134	311	fig|6666666.221745.peg.2134	Ornithine carbamoyltransferase (EC 2.1.3.3)	uni	1	4192	fig|6666666.240906.peg.4192	33.78	Ornithine carbamoyltransferase (EC 2.1.3.3)	uni	12	1465	fig|6666666.221840.peg.1465	34.11	Ornithine carbamoyltransferase (EC 2.1.3.3)	uni	1	4101	fig|6666666.240908.peg.4101	33.78	Ornithine carbamoyltransferase (EC 2.1.3.3)	uni	25	4469	fig|6666666.221837.peg.4469	34.33	Ornithine carbamoyltransferase (EC 2.1.3.3)	uni	1	4508	fig|6666666.240903.peg.4508	34.11	Ornithine carbamoyltransferase (EC 2.1.3.3)	uni	9	2803	fig|6666666.221833.peg.2803	33.99	Ornithine carbamoyltransferase (EC 2.1.3.3)	uni	1	4011	fig|198094.1.peg.4011	33.44	Ornithine carbamoyltransferase (EC 2.1.3.3)
10	2135	373	fig|6666666.221745.peg.2135	Mobile element protein	uni	1	4830	fig|6666666.240906.peg.4830	33.68	transposase, IS605 family	uni	3	248	fig|6666666.221840.peg.248	96.51	Mobile element protein	-				0		uni	8	993	fig|6666666.221837.peg.993	31.73	transposase, IS605 family	uni	1	5193	fig|6666666.240903.peg.5193	35.64	transposase, IS605 family	-				0		uni	1	3434	fig|198094.1.peg.3434	42.74	transposase, IS605 family
10	2136	400	fig|6666666.221745.peg.2136	Glucose/mannose:H+ symporter GlcP	-				0		-				0		-				0		bi	8	938	fig|6666666.221837.peg.938	77.35	Glucose/mannose:H+ symporter GlcP	-				0		bi	12	3989	fig|6666666.221833.peg.3989	25.06	Glucose/mannose:H+ symporter GlcP	bi	1	3001	fig|198094.1.peg.3001	82.25	Glucose/mannose:H+ symporter GlcP
10	2137	350	fig|6666666.221745.peg.2137	NTD biosynthesis operon putative oxidoreductase NtdC (EC 1.-.-.-)	uni	1	4751	fig|6666666.240906.peg.4751	31.25	Virulence factor MviM	uni	15	2034	fig|6666666.221840.peg.2034	32.03	Virulence factor MviM	uni	1	4653	fig|6666666.240908.peg.4653	31.25	Virulence factor MviM	uni	25	5015	fig|6666666.221837.peg.5015	31.25	Virulence factor MviM	uni	1	5114	fig|6666666.240903.peg.5114	31.25	Virulence factor MviM	bi	6	2073	fig|6666666.221833.peg.2073	29.21	Myo-inositol 2-dehydrogenase 1 (EC 1.1.1.18)	bi	1	3002	fig|198094.1.peg.3002	84.81	NTD biosynthesis operon putative oxidoreductase NtdC (EC 1.-.-.-)
10	2138	287	fig|6666666.221745.peg.2138	NTD biosynthesis operon putative hydrolase NtdB (EC 3.-.-.-)	-				0		-				0		-				0		-				0		-				0		bi	5	798	fig|6666666.221833.peg.798	35.37	HMP-PP hydrolase (pyridoxal phosphatase) Cof, detected in genetic screen for thiamin metabolic genes (PMID:15292217)	bi	1	3003	fig|198094.1.peg.3003	89.16	NTD biosynthesis operon putative hydrolase NtdB (EC 3.-.-.-)
10	2139	442	fig|6666666.221745.peg.2139	NTD biosynthesis operon protein NtdA	uni	1	4971	fig|6666666.240906.peg.4971	31.34	Aspartate aminotransferase (EC 2.6.1.1)	uni	3	335	fig|6666666.221840.peg.335	33.97	Bacillosamine/Legionaminic acid biosynthesis aminotransferase PglE; 4-keto-6-deoxy-N-Acetyl-D-hexosaminyl-(Lipid carrier) aminotransferase	uni	1	3981	fig|6666666.240908.peg.3981	31.31	N-acetyl-L,L-diaminopimelate aminotransferase (EC 2.6.1.-)	uni	25	4349	fig|6666666.221837.peg.4349	31.31	N-acetyl-L,L-diaminopimelate aminotransferase (EC 2.6.1.-)	uni	1	2159	fig|6666666.240903.peg.2159	25.85	Aminotransferase, anthrose biosynthesis	uni	9	3097	fig|6666666.221833.peg.3097	32.04	N-acetyl-L,L-diaminopimelate aminotransferase (EC 2.6.1.-)	bi	1	5562	fig|198094.1.peg.5562	91.38	NTD biosynthesis operon protein NtdA
10	2140	330	fig|6666666.221745.peg.2140	NTD biosynthesis operon regulator NtdR	uni	1	1056	fig|6666666.240906.peg.1056	42.25	sugar-binding transcriptional regulator, LacI family	uni	23	2542	fig|6666666.221840.peg.2542	42.25	sugar-binding transcriptional regulator, LacI family	uni	1	1000	fig|6666666.240908.peg.1000	42.25	sugar-binding transcriptional regulator, LacI family	uni	20	2530	fig|6666666.221837.peg.2530	42.25	sugar-binding transcriptional regulator, LacI family	uni	1	1303	fig|6666666.240903.peg.1303	42.25	sugar-binding transcriptional regulator, LacI family	uni	9	3085	fig|6666666.221833.peg.3085	35.88	sugar-binding transcriptional regulator, LacI family	bi	1	3004	fig|198094.1.peg.3004	89.97	NTD biosynthesis operon regulator NtdR
10	2141	233	fig|6666666.221745.peg.2141	4'-phosphopantetheinyl transferase (EC 2.7.8.-)	uni	1	2453	fig|6666666.240906.peg.2453	45.86	4'-phosphopantetheinyl transferase (EC 2.7.8.-)	uni	3	285	fig|6666666.221840.peg.285	28.38	4'-phosphopantetheinyl transferase (EC 2.7.8.-)	uni	1	2408	fig|6666666.240908.peg.2408	45	4'-phosphopantetheinyl transferase (EC 2.7.8.-)	uni	23	3873	fig|6666666.221837.peg.3873	45	4'-phosphopantetheinyl transferase (EC 2.7.8.-)	uni	1	2700	fig|6666666.240903.peg.2700	45.86	4'-phosphopantetheinyl transferase (EC 2.7.8.-)	uni	10	3572	fig|6666666.221833.peg.3572	33.95	4'-phosphopantetheinyl transferase (EC 2.7.8.-)	uni	1	2185	fig|198094.1.peg.2185	25.96	4'-phosphopantetheinyl transferase (EC 2.7.8.-)
10	2142	249	fig|6666666.221745.peg.2142	Accessory gene regulator protein A	-				0		bi	45	4366	fig|6666666.221840.peg.4366	24.9	Response regulator of the competence regulon ComE	-				0		-				0		-				0		uni	5	989	fig|6666666.221833.peg.989	23.46	Autolysis response regulater LytR	bi	1	2768	fig|198094.1.peg.2768	24.9	Response regulator FasA or ComE or BlpR
10	2143	463	fig|6666666.221745.peg.2143	Epidermin leader peptide processing serine protease epiP precursor (EC 3.4.21.-)	uni	1	4422	fig|6666666.240906.peg.4422	44.17	minor extracellular protease VpR	uni	12	1686	fig|6666666.221840.peg.1686	32.65	minor extracellular protease VpR	uni	1	4331	fig|6666666.240908.peg.4331	42.86	minor extracellular protease VpR	uni	25	4713	fig|6666666.221837.peg.4713	43.7	minor extracellular protease VpR	uni	1	3925	fig|6666666.240903.peg.3925	54.07	Epidermin leader peptide processing serine protease epiP precursor (EC 3.4.21.-)	uni	6	1932	fig|6666666.221833.peg.1932	39.53	extracellular serine protease	uni	1	4233	fig|198094.1.peg.4233	32.79	minor extracellular protease VpR
10	2144	174	fig|6666666.221745.peg.2144	Signal peptidase I (EC 3.4.21.89)	uni	1	3102	fig|6666666.240906.peg.3102	37.29	Signal peptidase I (EC 3.4.21.89)	uni	36	3795	fig|6666666.221840.peg.3795	37.85	Signal peptidase I (EC 3.4.21.89)	uni	1	3031	fig|6666666.240908.peg.3031	37.85	Signal peptidase I (EC 3.4.21.89)	uni	27	5370	fig|6666666.221837.peg.5370	37.85	Signal peptidase I (EC 3.4.21.89)	uni	1	1342	fig|6666666.240903.peg.1342	36.49	Signal peptidase I (EC 3.4.21.89)	uni	9	2743	fig|6666666.221833.peg.2743	40.76	Signal peptidase I (EC 3.4.21.89)	uni	1	5334	fig|198094.1.peg.5334	44.64
10	2145	69	fig|6666666.221745.peg.2145	transcriptional regulator, XRE family	uni	1	3301	fig|6666666.240906.peg.3301	49.21	HigA protein (antitoxin to HigB)	bi	32	3525	fig|6666666.221840.peg.3525	54.55	HigA protein (antitoxin to HigB)	uni	1	3288	fig|6666666.240908.peg.3288	50	HigA protein (antitoxin to HigB)	uni	24	4012	fig|6666666.221837.peg.4012	47.69	HigA protein (antitoxin to HigB)	uni	1	3569	fig|6666666.240903.peg.3569	50	HigA protein (antitoxin to HigB)	uni	9	2570	fig|6666666.221833.peg.2570	41.18	HigA protein (antitoxin to HigB)	bi	1	2320	fig|198094.1.peg.2320	54.55	DNA-binding protein
10	2146	720	fig|6666666.221745.peg.2146	Glutamate transport ATP-binding protein	uni	1	2366	fig|6666666.240906.peg.2366	28.57	Lipid A export ATP-binding/permease protein MsbA	uni	32	3619	fig|6666666.221840.peg.3619	28.86	Multidrug resistance ABC transporter ATP-binding and permease protein	uni	1	2323	fig|6666666.240908.peg.2323	28.17	Lipid A export ATP-binding/permease protein MsbA	bi	6	537	fig|6666666.221837.peg.537	33.15	probable ABC transporter	bi	1	5080	fig|6666666.240903.peg.5080	31.16	ABC transporter ATP binding protein	uni	6	1594	fig|6666666.221833.peg.1594	30.46	Lipid A export ATP-binding/permease protein MsbA	uni	1	5466	fig|198094.1.peg.5466	31.39
10	2147	72	fig|6666666.221745.peg.2147	hypothetical protein	-				0		-				0		-				0		-				0		-				0		-				0		-				0
10	2148	44	fig|6666666.221745.peg.2148	hypothetical protein	-				0		-				0		-				0		-				0		-				0		-				0		-				0
10	2149	65	fig|6666666.221745.peg.2149	hypothetical protein	-				0		-				0		-				0		-				0		-				0		-				0		-				0
10	2150	54	fig|6666666.221745.peg.2150	hypothetical protein	-				0		-				0		-				0		-				0		-				0		-				0		-				0
10	2151	56	fig|6666666.221745.peg.2151	hypothetical protein	-				0		-				0		-				0		-				0		-				0		-				0		-				0
10	2152	56	fig|6666666.221745.peg.2152	hypothetical protein	-				0		-				0		-				0		-				0		-				0		-				0		-				0
10	2153	1026	fig|6666666.221745.peg.2153	Lanthionine biosynthesis protein LanM	-				0		-				0		-				0		bi	6	536	fig|6666666.221837.peg.536	26.43	Lanthionine biosynthesis protein LanM	uni	1	3934	fig|6666666.240903.peg.3934	24.11	Lanthionine biosynthesis cyclase LanC	bi	9	2931	fig|6666666.221833.peg.2931	24.68	Lanthionine biosynthesis protein LanM	-				0
10	2154	55	fig|6666666.221745.peg.2154	Transposase	-				0		-				0		-				0		-				0		-				0		-				0		-				0
10	2155	237	fig|6666666.221745.peg.2155	conserved hypothetical protein	-				0		-				0		-				0		bi	6	530	fig|6666666.221837.peg.530	38.89	iron-sulfur flavoprotein	-				0		-				0		-				0
10	2156	2179	fig|6666666.221745.peg.2156	Malonyl CoA-acyl carrier protein transacylase (EC 2.3.1.39)	uni	1	2451	fig|6666666.240906.peg.2451	37.13	Peptide synthetase	uni	11	1174	fig|6666666.221840.peg.1174	37.37	Peptide synthetase	uni	1	2404	fig|6666666.240908.peg.2404	37.24	Peptide synthetase	uni	23	3875	fig|6666666.221837.peg.3875	37.24	Peptide synthetase	uni	1	2698	fig|6666666.240903.peg.2698	37.13	Peptide synthetase	uni	9	3538	fig|6666666.221833.peg.3538	39.25	Bacitracin synthetase 3 (BA3) [Includes: ATP-dependent isoleucine adenylase (IleA) (Isoleucine activase); ATP-dependent D-phenylalanine adenylase (D-PheA) (D-phenylalanine activase); ATP-dependent histidine adenylase (HisA) (Histidine activase); ATP-dependent D-aspartate adenylase (D-AspA) (D-aspartate activase); ATP-dependent asparagine adenylase (AsnA) (Asparagine activase); Aspartate racemase …	uni	1	1275	fig|198094.1.peg.1275	32.87	D-alanine--poly(phosphoribitol) ligase subunit 1 (EC 6.1.1.13)
10	2157	244	fig|6666666.221745.peg.2157	surfactin production and competence	uni	1	2454	fig|6666666.240906.peg.2454	28.63	Thioesterase	uni	11	1176	fig|6666666.221840.peg.1176	29.44	Thioesterase	uni	1	2409	fig|6666666.240908.peg.2409	30.4	Thioesterase	uni	23	3872	fig|6666666.221837.peg.3872	30.4	Thioesterase	uni	1	2701	fig|6666666.240903.peg.2701	28.63	Thioesterase	bi	10	3569	fig|6666666.221833.peg.3569	39.75	Thioesterase	-				0
10	2158	1499	fig|6666666.221745.peg.2158	Bacitracin synthetase 3 (BA3) [Includes: ATP-dependent isoleucine adenylase (IleA) (Isoleucine activase); ATP-dependent D-phenylalanine adenylase (D-PheA) (D-phenylalanine activase); ATP-dependent histidine adenylase (HisA) (Histidine activase); ATP-dependent D-aspartate adenylase (D-AspA) (D-aspartate activase); ATP-dependent asparagine adenylase (AsnA) (Asparagine activase); Aspartate racemase …	uni	1	2450	fig|6666666.240906.peg.2450	32.57	Peptide synthetase	uni	11	1174	fig|6666666.221840.peg.1174	33.24	Peptide synthetase	uni	1	362	fig|6666666.240908.peg.362	34.5	Nonribosomal peptide synthetase	uni	6	565	fig|6666666.221837.peg.565	33.65	Thioesterase domains of type I polyketide synthases or non-ribosomal peptide synthetases	uni	1	2697	fig|6666666.240903.peg.2697	32.65	Peptide synthetase	uni	9	3537	fig|6666666.221833.peg.3537	39.34	Bacitracin synthetase 3 (BA3) [Includes: ATP-dependent isoleucine adenylase (IleA) (Isoleucine activase); ATP-dependent D-phenylalanine adenylase (D-PheA) (D-phenylalanine activase); ATP-dependent histidine adenylase (HisA) (Histidine activase); ATP-dependent D-aspartate adenylase (D-AspA) (D-aspartate activase); ATP-dependent asparagine adenylase (AsnA) (Asparagine activase); Aspartate racemase …	uni	1	1275	fig|198094.1.peg.1275	32.2	D-alanine--poly(phosphoribitol) ligase subunit 1 (EC 6.1.1.13)
10	2159	360	fig|6666666.221745.peg.2159	FkbH	-				0		-				0		-				0		-				0		-				0		-				0		-				0
10	2160	1028	fig|6666666.221745.peg.2160	Beta-lactamase (EC 3.5.2.6)	uni	1	1643	fig|6666666.240906.peg.1643	33.12	Beta-lactamase (EC 3.5.2.6)	uni	2	66	fig|6666666.221840.peg.66	33.17	penicillin-binding protein, putative	uni	1	2683	fig|6666666.240908.peg.2683	33.48	Beta-lactamase (EC 3.5.2.6)	uni	6	493	fig|6666666.221837.peg.493	32.66	penicillin-binding protein, putative	uni	1	1948	fig|6666666.240903.peg.1948	32.7	Beta-lactamase (EC 3.5.2.6)	uni	12	3976	fig|6666666.221833.peg.3976	29.96	Beta-lactamase class C and other penicillin binding proteins	uni	1	467	fig|198094.1.peg.467	32.66	penicillin-binding protein, putative
10	2161	359	fig|6666666.221745.peg.2161	Alkanesulfonate monooxygenase (EC 1.14.14.5)	uni	1	2948	fig|6666666.240906.peg.2948	28.81	Alkanesulfonate monooxygenase (EC 1.14.14.5)	uni	38	3867	fig|6666666.221840.peg.3867	28.48	Alkanesulfonate monooxygenase (EC 1.14.14.5)	uni	1	2877	fig|6666666.240908.peg.2877	29.14	Alkanesulfonate monooxygenase (EC 1.14.14.5)	uni	23	3490	fig|6666666.221837.peg.3490	29.14	Alkanesulfonate monooxygenase (EC 1.14.14.5)	uni	1	3185	fig|6666666.240903.peg.3185	29.18	Alkanesulfonate monooxygenase (EC 1.14.14.5)	uni	9	2566	fig|6666666.221833.peg.2566	30.03	Alkanesulfonate monooxygenase (EC 1.14.14.5)	uni	1	2683	fig|198094.1.peg.2683	28.81	Alkanesulfonate monooxygenase (EC 1.14.14.5)
10	2162	2563	fig|6666666.221745.peg.2162	Malonyl CoA-acyl carrier protein transacylase (EC 2.3.1.39)	uni	1	2450	fig|6666666.240906.peg.2450	34.73	Peptide synthetase	uni	33	3655	fig|6666666.221840.peg.3655	34.48	Siderophore biosynthesis non-ribosomal peptide synthetase modules @ Bacillibactin synthetase component F (EC 2.7.7.-)	uni	1	2403	fig|6666666.240908.peg.2403	35.61	Peptide synthetase	uni	23	3876	fig|6666666.221837.peg.3876	35.82	Peptide synthetase	uni	1	4165	fig|6666666.240903.peg.4165	28.89	Malonyl CoA-acyl carrier protein transacylase (EC 2.3.1.39)	bi	1	2	fig|6666666.221833.peg.2	37.75	FIG01233961: hypothetical protein	uni	1	5526	fig|198094.1.peg.5526	36.64
10	2163	526	fig|6666666.221745.peg.2163	Peptide synthetase	uni	1	2451	fig|6666666.240906.peg.2451	47.4	Peptide synthetase	uni	11	1173	fig|6666666.221840.peg.1173	38.22	Capsular polysaccharide biosynthesis fatty acid synthase WcbR	uni	1	2404	fig|6666666.240908.peg.2404	46.4	Peptide synthetase	uni	23	3875	fig|6666666.221837.peg.3875	46.4	Peptide synthetase	uni	1	1572	fig|6666666.240903.peg.1572	31.15	D-alanine--poly(phosphoribitol) ligase subunit 1 (EC 6.1.1.13)	bi	9	3537	fig|6666666.221833.peg.3537	51.3	Bacitracin synthetase 3 (BA3) [Includes: ATP-dependent isoleucine adenylase (IleA) (Isoleucine activase); ATP-dependent D-phenylalanine adenylase (D-PheA) (D-phenylalanine activase); ATP-dependent histidine adenylase (HisA) (Histidine activase); ATP-dependent D-aspartate adenylase (D-AspA) (D-aspartate activase); ATP-dependent asparagine adenylase (AsnA) (Asparagine activase); Aspartate racemase …	uni	1	5526	fig|198094.1.peg.5526	38.68
10	2164	398	fig|6666666.221745.peg.2164	Putative acyl-coa dehydrogenase	uni	1	5454	fig|6666666.240906.peg.5454	33.51	Butyryl-CoA dehydrogenase (EC 1.3.99.2)	uni	62	5081	fig|6666666.221840.peg.5081	33.33	Butyryl-CoA dehydrogenase (EC 1.3.99.2)	uni	1	5321	fig|6666666.240908.peg.5321	33.78	Butyryl-CoA dehydrogenase (EC 1.3.99.2)	uni	11	1469	fig|6666666.221837.peg.1469	33.51	Butyryl-CoA dehydrogenase (EC 1.3.99.2)	-				0		uni	5	619	fig|6666666.221833.peg.619	35.79	Butyryl-CoA dehydrogenase (EC 1.3.99.2)	uni	1	5171	fig|198094.1.peg.5171	33.51	Butyryl-CoA dehydrogenase (EC 1.3.99.2)
10	2165	82	fig|6666666.221745.peg.2165	putative D-alanyl carrier protein	-				0		-				0		-				0		-				0		-				0		uni	6	1974	fig|6666666.221833.peg.1974	40	D-alanine--poly(phosphoribitol) ligase subunit 2 (EC 6.1.1.13)	-				0
10	2166	283	fig|6666666.221745.peg.2166	Putative 3-hydroxyacyl-coa dehydrogenase	uni	1	5455	fig|6666666.240906.peg.5455	42.05	3-hydroxybutyryl-CoA dehydrogenase (EC 1.1.1.157)	uni	62	5082	fig|6666666.221840.peg.5082	42.4	3-hydroxybutyryl-CoA dehydrogenase (EC 1.1.1.157)	uni	1	5322	fig|6666666.240908.peg.5322	41.39	3-hydroxybutyryl-CoA dehydrogenase (EC 1.1.1.157)	uni	11	1468	fig|6666666.221837.peg.1468	42.05	3-hydroxybutyryl-CoA dehydrogenase (EC 1.1.1.157)	uni	1	5943	fig|6666666.240903.peg.5943	42.05	3-hydroxybutyryl-CoA dehydrogenase (EC 1.1.1.157)	uni	5	620	fig|6666666.221833.peg.620	39.58	3-hydroxybutyryl-CoA dehydrogenase (EC 1.1.1.157); 3-hydroxyacyl-CoA dehydrogenase (EC 1.1.1.35)	uni	1	5172	fig|198094.1.peg.5172	42.05	3-hydroxybutyryl-CoA dehydrogenase (EC 1.1.1.157); 3-hydroxyacyl-CoA dehydrogenase (EC 1.1.1.35)
10	2167	406	fig|6666666.221745.peg.2167	Malonyl CoA-acyl carrier protein transacylase (EC 2.3.1.39)	uni	1	3898	fig|6666666.240906.peg.3898	36.36	Malonyl CoA-acyl carrier protein transacylase (EC 2.3.1.39)	uni	24	2895	fig|6666666.221840.peg.2895	35.71	Malonyl CoA-acyl carrier protein transacylase (EC 2.3.1.39)	uni	1	3819	fig|6666666.240908.peg.3819	36.36	Malonyl CoA-acyl carrier protein transacylase (EC 2.3.1.39)	uni	25	4186	fig|6666666.221837.peg.4186	36.36	Malonyl CoA-acyl carrier protein transacylase (EC 2.3.1.39)	uni	1	4165	fig|6666666.240903.peg.4165	36.36	Malonyl CoA-acyl carrier protein transacylase (EC 2.3.1.39)	uni	9	3298	fig|6666666.221833.peg.3298	36.07	Malonyl CoA-acyl carrier protein transacylase (EC 2.3.1.39)	uni	1	3660	fig|198094.1.peg.3660	35.71	Malonyl CoA-acyl carrier protein transacylase (EC 2.3.1.39)
10	2168	376	fig|6666666.221745.peg.2168	zwittermicin A resistance protein	uni	1	2907	fig|6666666.240906.peg.2907	26.55	Zwittermicin A resistance protein ZmaR	uni	45	4414	fig|6666666.221840.peg.4414	26.98	Zwittermicin A resistance protein ZmaR	uni	1	3110	fig|6666666.240908.peg.3110	28.57	acetyltransferase, GNAT family	uni	8	1016	fig|6666666.221837.peg.1016	28.93	acetyltransferase, GNAT family	uni	1	3412	fig|6666666.240903.peg.3412	28.69	acetyltransferase, GNAT family	-				0		uni	1	2933	fig|198094.1.peg.2933	27.4	acetyltransferase, GNAT family
10	2169	383	fig|6666666.221745.peg.2169	Butyryl-CoA dehydrogenase (EC 1.3.99.2)	uni	1	5453	fig|6666666.240906.peg.5453	39.4	Butyryl-CoA dehydrogenase (EC 1.3.99.2)	uni	62	5080	fig|6666666.221840.peg.5080	38.86	Butyryl-CoA dehydrogenase (EC 1.3.99.2)	uni	1	5320	fig|6666666.240908.peg.5320	39.13	Butyryl-CoA dehydrogenase (EC 1.3.99.2)	uni	11	1470	fig|6666666.221837.peg.1470	39.13	Butyryl-CoA dehydrogenase (EC 1.3.99.2)	uni	1	3345	fig|6666666.240903.peg.3345	24.01	Butyryl-CoA dehydrogenase (EC 1.3.99.2)	uni	9	3561	fig|6666666.221833.peg.3561	37.87	Isovaleryl-CoA dehydrogenase (EC 1.3.8.4)	uni	1	5170	fig|198094.1.peg.5170	39.13	Acyl-CoA dehydrogenase, short-chain specific (EC 1.3.99.2)
10	2170	88	fig|6666666.221745.peg.2170	putative acyl carrier protein	-				0		-				0		-				0		-				0		-				0		-				0		-				0
10	2171	885	fig|6666666.221745.peg.2171	Siderophore biosynthesis non-ribosomal peptide synthetase modules	uni	1	2303	fig|6666666.240906.peg.2303	33.7	Siderophore biosynthesis non-ribosomal peptide synthetase modules @ Bacillibactin synthetase component F (EC 2.7.7.-)	uni	33	3655	fig|6666666.221840.peg.3655	32.96	Siderophore biosynthesis non-ribosomal peptide synthetase modules @ Bacillibactin synthetase component F (EC 2.7.7.-)	uni	1	2406	fig|6666666.240908.peg.2406	35.6	Peptide synthetase	uni	23	3994	fig|6666666.221837.peg.3994	34.44	Siderophore biosynthesis non-ribosomal peptide synthetase modules @ Bacillibactin synthetase component F (EC 2.7.7.-)	-				0		uni	9	3565	fig|6666666.221833.peg.3565	41.23	Bacitracin synthetase 3 (BA3) [Includes: ATP-dependent isoleucine adenylase (IleA) (Isoleucine activase); ATP-dependent D-phenylalanine adenylase (D-PheA) (D-phenylalanine activase); ATP-dependent histidine adenylase (HisA) (Histidine activase); ATP-dependent D-aspartate adenylase (D-AspA) (D-aspartate activase); ATP-dependent asparagine adenylase (AsnA) (Asparagine activase); Aspartate racemase …	uni	1	2182	fig|198094.1.peg.2182	32.78	nonribosomal peptide synthetase DhbF
10	2172	1908	fig|6666666.221745.peg.2172	Malonyl CoA-acyl carrier protein transacylase (EC 2.3.1.39)	uni	1	2452	fig|6666666.240906.peg.2452	34.91	Peptide synthetase	uni	11	1174	fig|6666666.221840.peg.1174	34.62	Peptide synthetase	uni	1	2406	fig|6666666.240908.peg.2406	38.41	Peptide synthetase	uni	6	565	fig|6666666.221837.peg.565	35.29	Thioesterase domains of type I polyketide synthases or non-ribosomal peptide synthetases	uni	1	2698	fig|6666666.240903.peg.2698	34.29	Peptide synthetase	uni	9	3538	fig|6666666.221833.peg.3538	37.92	Bacitracin synthetase 3 (BA3) [Includes: ATP-dependent isoleucine adenylase (IleA) (Isoleucine activase); ATP-dependent D-phenylalanine adenylase (D-PheA) (D-phenylalanine activase); ATP-dependent histidine adenylase (HisA) (Histidine activase); ATP-dependent D-aspartate adenylase (D-AspA) (D-aspartate activase); ATP-dependent asparagine adenylase (AsnA) (Asparagine activase); Aspartate racemase …	uni	1	2182	fig|198094.1.peg.2182	31.55	nonribosomal peptide synthetase DhbF
10	2173	3336	fig|6666666.221745.peg.2173	polyketide synthase type I	uni	1	2303	fig|6666666.240906.peg.2303	31.55	Siderophore biosynthesis non-ribosomal peptide synthetase modules @ Bacillibactin synthetase component F (EC 2.7.7.-)	bi	3	293	fig|6666666.221840.peg.293	39.04	Malonyl CoA-acyl carrier protein transacylase (EC 2.3.1.39)	uni	1	2259	fig|6666666.240908.peg.2259	31.55	Siderophore biosynthesis non-ribosomal peptide synthetase modules @ Bacillibactin synthetase component F (EC 2.7.7.-)	uni	23	3994	fig|6666666.221837.peg.3994	31.55	Siderophore biosynthesis non-ribosomal peptide synthetase modules @ Bacillibactin synthetase component F (EC 2.7.7.-)	uni	1	1379	fig|6666666.240903.peg.1379	27.73	3-oxoacyl-[acyl-carrier-protein] synthase, KASII (EC 2.3.1.41)	bi	9	3159	fig|6666666.221833.peg.3159	32.41	Malonyl CoA-acyl carrier protein transacylase (EC 2.3.1.39)	uni	1	2182	fig|198094.1.peg.2182	31.36	nonribosomal peptide synthetase DhbF
10	2174	93	fig|6666666.221745.peg.2174	Macrolide glycosyltransferase (EC 2.4.1.-)	uni	1	2056	fig|6666666.240906.peg.2056	54.35	Macrolide glycosyltransferase (EC 2.4.1.-)	bi	36	3813	fig|6666666.221840.peg.3813	71.74	Macrolide glycosyltransferase (EC 2.4.1.-)	uni	1	2754	fig|6666666.240908.peg.2754	53.57	glycosyltransferase, putative	uni	23	3607	fig|6666666.221837.peg.3607	53.57	glycosyltransferase, putative	-				0		uni	10	3799	fig|6666666.221833.peg.3799	50	glycosyl transferase, putative	uni	1	1911	fig|198094.1.peg.1911	53.26	glycosyltransferase, MGT family
10	2175	71	fig|6666666.221745.peg.2175	Ribosomal-protein-alanine acetyltransferase	uni	1	2263	fig|6666666.240906.peg.2263	79.03	Ribosomal-protein-alanine acetyltransferase	-				0		uni	1	2215	fig|6666666.240908.peg.2215	80.65	Ribosomal-protein-alanine acetyltransferase	uni	21	3362	fig|6666666.221837.peg.3362	80.65	Ribosomal-protein-alanine acetyltransferase	uni	1	2505	fig|6666666.240903.peg.2505	79.03	Ribosomal-protein-alanine acetyltransferase	-				0		-				0
10	2176	215	fig|6666666.221745.peg.2176	membrane protein, putative	uni	1	3731	fig|6666666.240906.peg.3731	23.96	membrane protein, putative	bi	64	5728	fig|6666666.221840.peg.5728	78.4	membrane protein, putative	uni	1	5382	fig|6666666.240908.peg.5382	23.98	Integral membrane protein	uni	11	1409	fig|6666666.221837.peg.1409	23.47	Integral membrane protein	uni	1	4051	fig|6666666.240903.peg.4051	24.54	membrane protein, putative	bi	6	1555	fig|6666666.221833.peg.1555	69.81	membrane protein, putative	bi	1	2989	fig|198094.1.peg.2989	80.09	membrane protein, putative
10	2177	151	fig|6666666.221745.peg.2177	Transcriptional regulator, MarR family	uni	1	3187	fig|6666666.240906.peg.3187	26.55	Transcriptional regulator, MarR family	bi	64	5729	fig|6666666.221840.peg.5729	97.33	Transcriptional regulator, MarR family	uni	1	3149	fig|6666666.240908.peg.3149	26.55	Transcriptional regulator, MarR family	uni	8	976	fig|6666666.221837.peg.976	26.55	Transcriptional regulator, MarR family	uni	1	3459	fig|6666666.240903.peg.3459	26.55	Transcriptional regulator, MarR family	bi	6	2171	fig|6666666.221833.peg.2171	77.33	Transcriptional regulator, MarR family	bi	1	2990	fig|198094.1.peg.2990	96.67	transcriptional regulator, MarR family
10	2178	173	fig|6666666.221745.peg.2178	negative regulation of sporulation, septation and degradative enzyme genes (aprE, nprE, phoA, sacB)	uni	1	2180	fig|6666666.240906.peg.2180	28.85	acetyltransferase, GNAT family	bi	64	5730	fig|6666666.221840.peg.5730	88.95	negative regulation of sporulation, septation and degradative enzyme genes (aprE, nprE, phoA, sacB)	uni	1	2009	fig|6666666.240908.peg.2009	24.32	acetyltransferase, GNAT family	uni	21	3151	fig|6666666.221837.peg.3151	24.32	acetyltransferase, GNAT family	uni	1	2425	fig|6666666.240903.peg.2425	28.85	acetyltransferase, GNAT family	bi	6	1556	fig|6666666.221833.peg.1556	68.42	negative regulation of sporulation, septation and degradative enzyme genes (aprE, nprE, phoA, sacB)	bi	1	5558	fig|198094.1.peg.5558	83.92
10	2179	193	fig|6666666.221745.peg.2179	protease synthase and sporulation negative regulatory protein PAI 2	uni	1	3482	fig|6666666.240906.peg.3482	40.32	protease synthase and sporulation negative regulatory protein PAI 2	bi	64	5731	fig|6666666.221840.peg.5731	85.26	protease synthase and sporulation negative regulatory protein PAI 2	-				0		uni	9	1283	fig|6666666.221837.peg.1283	40.32	protease synthase and sporulation negative regulatory protein PAI 2	uni	1	3768	fig|6666666.240903.peg.3768	40.32	protease synthase and sporulation negative regulatory protein PAI 2	uni	10	3767	fig|6666666.221833.peg.3767	38.25	Protease synthase and sporulation protein PAI 2	bi	1	2991	fig|198094.1.peg.2991	84.82	protease synthase and sporulation negative regulatory protein PAI 2
10	2180	103	fig|6666666.221745.peg.2180	DNA integration/recombination/inversion protein	uni	1	4826	fig|6666666.240906.peg.4826	50.98	DNA integration/recombination/invertion protein	uni	15	2108	fig|6666666.221840.peg.2108	50.98	DNA integration/recombination/invertion protein	uni	1	4721	fig|6666666.240908.peg.4721	39.78	DNA integration/recombination/invertion protein	uni	25	5085	fig|6666666.221837.peg.5085	39.78	DNA integration/recombination/invertion protein	-				0		uni	2	499	fig|6666666.221833.peg.499	35.87	site-specific recombinase, phage integrase family	uni	1	4617	fig|198094.1.peg.4617	49.02	DNA integration/recombination/invertion protein
10	2181	76	fig|6666666.221745.peg.2181	hypothetical protein	-				0		-				0		-				0		-				0		-				0		-				0		bi	1	3008	fig|198094.1.peg.3008	56.34	hypothetical protein
10	2182	63	fig|6666666.221745.peg.2182	RNA-binding protein Hfq	uni	1	1578	fig|6666666.240906.peg.1578	63.33	RNA-binding protein Hfq	uni	54	4812	fig|6666666.221840.peg.4812	85.48	RNA-binding protein Hfq	uni	1	1547	fig|6666666.240908.peg.1547	61.67	RNA-binding protein Hfq	uni	20	1970	fig|6666666.221837.peg.1970	63.33	RNA-binding protein Hfq	uni	1	1881	fig|6666666.240903.peg.1881	63.33	RNA-binding protein Hfq	uni	9	3445	fig|6666666.221833.peg.3445	50.85	RNA-binding protein Hfq	uni	1	1531	fig|198094.1.peg.1531	68.97	RNA-binding protein Hfq
10	2183	74	fig|6666666.221745.peg.2183	FIG01227079: hypothetical protein	-				0		uni	54	4811	fig|6666666.221840.peg.4811	79.71	FIG01227079: hypothetical protein	-				0		-				0		-				0		-				0		-				0
10	2184	161	fig|6666666.221745.peg.2184	Phosphatidylinositol-specific phospholipase C (EC 4.6.1.13)	uni	1	3490	fig|6666666.240906.peg.3490	45.79	Phosphatidylinositol-specific phospholipase C (EC 4.6.1.13)	-				0		uni	1	902	fig|6666666.240908.peg.902	55.81	FIG01227038: hypothetical protein	uni	20	2627	fig|6666666.221837.peg.2627	80.77	FIG01227038: hypothetical protein	uni	1	3781	fig|6666666.240903.peg.3781	45	Phosphatidylinositol-specific phospholipase C (EC 4.6.1.13)	-				0		-				0
10	2185	235	fig|6666666.221745.peg.2185	Glutamyl endopeptidase precursor (EC 3.4.21.19), blaSE	-				0		bi	17	2367	fig|6666666.221840.peg.2367	34.25	Glutamyl endopeptidase precursor (EC 3.4.21.19), blaSE	bi	1	696	fig|6666666.240908.peg.696	34.25	Glutamyl endopeptidase precursor (EC 3.4.21.19), blaSE	-				0		-				0		bi	8	2264	fig|6666666.221833.peg.2264	32.44	Glutamyl endopeptidase precursor (EC 3.4.21.19), blaSE	-				0
10	2186	279	fig|6666666.221745.peg.2186	hypothetical protein	-				0		-				0		-				0		-				0		-				0		-				0		-				0
10	2187	45	fig|6666666.221745.peg.2187	hypothetical protein	-				0		-				0		-				0		-				0		-				0		-				0		-				0
10	2188	59	fig|6666666.221745.peg.2188	hypothetical protein	-				0		uni	3	449	fig|6666666.221840.peg.449	52.78	hypothetical protein	-				0		-				0		-				0		-				0		-				0
10	2189	39	fig|6666666.221745.peg.2189	hypothetical protein	-				0		-				0		-				0		-				0		-				0		-				0		-				0
10	2190	93	fig|6666666.221745.peg.2190	Transition state regulatory protein AbrB	uni	1	1980	fig|6666666.240906.peg.1980	67.39	Transcription state regulatory protein abrB	uni	53	4716	fig|6666666.221840.peg.4716	65.22	Transcription state regulatory protein abrB	uni	1	1938	fig|6666666.240908.peg.1938	67.39	Transcription state regulatory protein abrB	uni	21	3081	fig|6666666.221837.peg.3081	67.39	Transcription state regulatory protein abrB	uni	1	2217	fig|6666666.240903.peg.2217	67.39	Transcription state regulatory protein abrB	uni	13	4023	fig|6666666.221833.peg.4023	60.78	Stage V sporulation protein T, AbrB family transcriptional regulator (SpoVT)	uni	1	1832	fig|198094.1.peg.1832	65.22	transition state transcriptional regulatory protein, putative
10	2191	2533	fig|6666666.221745.peg.2191	Peptide synthetase	uni	1	375	fig|6666666.240906.peg.375	39.25	Peptide synthetase	uni	11	1174	fig|6666666.221840.peg.1174	34.16	Peptide synthetase	uni	1	362	fig|6666666.240908.peg.362	39.25	Nonribosomal peptide synthetase	uni	6	565	fig|6666666.221837.peg.565	39.16	Thioesterase domains of type I polyketide synthases or non-ribosomal peptide synthetases	uni	1	475	fig|6666666.240903.peg.475	39.81	Peptide synthetase	uni	12	3949	fig|6666666.221833.peg.3949	32.08	Bacitracin synthetase 3 (BA3) [Includes: ATP-dependent isoleucine adenylase (IleA) (Isoleucine activase); ATP-dependent D-phenylalanine adenylase (D-PheA) (D-phenylalanine activase); ATP-dependent histidine adenylase (HisA) (Histidine activase); ATP-dependent D-aspartate adenylase (D-AspA) (D-aspartate activase); ATP-dependent asparagine adenylase (AsnA) (Asparagine activase); Aspartate racemase …	uni	1	2182	fig|198094.1.peg.2182	29.99	nonribosomal peptide synthetase DhbF
10	2192	309	fig|6666666.221745.peg.2192	L-fuco-beta-pyranose dehydrogenase (EC 1.1.1.122)	uni	1	2888	fig|6666666.240906.peg.2888	67.21	D-threo-aldose 1-dehydrogenase (EC 1.1.1.122)	bi	3	322	fig|6666666.221840.peg.322	88.24	L-fuco-beta-pyranose dehydrogenase (EC 1.1.1.122)	uni	1	2811	fig|6666666.240908.peg.2811	67.21	D-threo-aldose 1-dehydrogenase (EC 1.1.1.122)	uni	23	3549	fig|6666666.221837.peg.3549	67.53	D-threo-aldose 1-dehydrogenase (EC 1.1.1.122)	uni	1	3114	fig|6666666.240903.peg.3114	66.88	D-threo-aldose 1-dehydrogenase (EC 1.1.1.122)	uni	12	3884	fig|6666666.221833.peg.3884	37.26	oxidoreductase, aldo/keto reductase family	uni	1	3979	fig|198094.1.peg.3979	33.02	LolS protein
10	2193	552	fig|6666666.221745.peg.2193	Glutamate decarboxylase( EC:4.1.1.15 )	uni	1	2755	fig|6666666.240906.peg.2755	19.69	decarboxylase, pyridoxal-dependent	bi	3	324	fig|6666666.221840.peg.324	95.49	Glutamate decarboxylase( EC:4.1.1.15 )	-				0		-				0		-				0		-				0		uni	1	2505	fig|198094.1.peg.2505	19.91	decarboxylase, pyridoxal-dependent
10	2194	215	fig|6666666.221745.peg.2194	FIG01241369: hypothetical protein	-				0		bi	3	325	fig|6666666.221840.peg.325	100	FIG01241369: hypothetical protein	-				0		-				0		-				0		-				0		-				0
10	2195	454	fig|6666666.221745.peg.2195	surface antigen gene	-				0		bi	3	341	fig|6666666.221840.peg.341	82.56	surface antigen gene	-				0		-				0		uni	1	2892	fig|6666666.240903.peg.2892	30.69	Flagellar hook-length control protein FliK	-				0		-				0
10	2196	89	fig|6666666.221745.peg.2196	FIG01252810: hypothetical protein	-				0		-				0		-				0		-				0		-				0		-				0		-				0
10	2197	39	fig|6666666.221745.peg.2197	hypothetical protein	-				0		-				0		-				0		-				0		-				0		-				0		-				0
10	2198	441	fig|6666666.221745.peg.2198	hypothetical protein	uni	1	3753	fig|6666666.240906.peg.3753	35.78	Cell wall hydrolase	uni	43	4275	fig|6666666.221840.peg.4275	50	FIG01227733: hypothetical protein	uni	1	3566	fig|6666666.240908.peg.3566	38.6	Spore cortex-lytic enzyme, N-acetylglucosaminidase SleL (EC 3.2.1.-)	uni	25	4100	fig|6666666.221837.peg.4100	35.78	Cell wall hydrolase	uni	1	4078	fig|6666666.240903.peg.4078	35.78	Cell wall hydrolase	uni	2	454	fig|6666666.221833.peg.454	33.68	Cell wall-binding protein	uni	1	3359	fig|198094.1.peg.3359	38.6	Spore cortex-lytic enzyme, N-acetylglucosaminidase SleL (EC 3.2.1.-)
10	2199	289	fig|6666666.221745.peg.2199	hypothetical protein	-				0		-				0		-				0		-				0		-				0		-				0		-				0
10	2200	682	fig|6666666.221745.peg.2200	Phage protein	-				0		-				0		bi	1	1193	fig|6666666.240908.peg.1193	29.89	Phage protein	-				0		-				0		-				0		-				0
10	2201	137	fig|6666666.221745.peg.2201	Tn554-related, transposase C	-				0		-				0		-				0		-				0		-				0		-				0		-				0
10	2202	78	fig|6666666.221745.peg.2202	Tn554-related, transposase B	-				0		-				0		-				0		-				0		-				0		-				0		-				0
10	2203	565	fig|6666666.221745.peg.2203	Tn554-related, transposase B	uni	1	4144	fig|6666666.240906.peg.4144	25	Tyrosine recombinase XerD	uni	24	2874	fig|6666666.221840.peg.2874	22.36	Site-specific tyrosine recombinase	uni	1	4063	fig|6666666.240908.peg.4063	25	Tyrosine recombinase XerD	uni	25	4430	fig|6666666.221837.peg.4430	25	Tyrosine recombinase XerD	-				0		uni	2	499	fig|6666666.221833.peg.499	30.06	site-specific recombinase, phage integrase family	uni	1	3972	fig|198094.1.peg.3972	23.99	integrase/recombinase XerD
10	2204	55	fig|6666666.221745.peg.2204	Tn554-related, transposase A	-				0		-				0		-				0		-				0		-				0		-				0		-				0
10	2205	54	fig|6666666.221745.peg.2205	Glycerophosphoryl diester phosphodiesterase (EC 3.1.4.46)	-				0		-				0		-				0		-				0		-				0		-				0		uni	1	2331	fig|198094.1.peg.2331	83.02	hypothetical protein
10	2206	64	fig|6666666.221745.peg.2206	Glycerophosphoryl diester phosphodiesterase (EC 3.1.4.46)	-				0		-				0		-				0		-				0		-				0		-				0		-				0
10	2207	202	fig|6666666.221745.peg.2207	Glycerophosphoryl diester phosphodiesterase (EC 3.1.4.46)	uni	1	4232	fig|6666666.240906.peg.4232	38	Glycerophosphoryl diester phosphodiesterase (EC 3.1.4.46)	uni	12	1501	fig|6666666.221840.peg.1501	37	Glycerophosphoryl diester phosphodiesterase (EC 3.1.4.46)	uni	1	4141	fig|6666666.240908.peg.4141	38	Glycerophosphoryl diester phosphodiesterase (EC 3.1.4.46)	uni	25	4509	fig|6666666.221837.peg.4509	47.06	Glycerophosphoryl diester phosphodiesterase (EC 3.1.4.46)	-				0		bi	9	2648	fig|6666666.221833.peg.2648	45.21	Glycerophosphoryl diester phosphodiesterase (EC 3.1.4.46)	uni	1	4049	fig|198094.1.peg.4049	37	Glycerophosphoryl diester phosphodiesterase (EC 3.1.4.46)
10	2208	189	fig|6666666.221745.peg.2208	O-acetyltransferase, anthrose biosynthesis	uni	1	1925	fig|6666666.240906.peg.1925	82.45	O-acetyltransferase, anthrose biosynthesis	bi	61	4912	fig|6666666.221840.peg.4912	88.3	O-acetyltransferase, anthrose biosynthesis	uni	1	1886	fig|6666666.240908.peg.1886	81.91	O-acetyltransferase, anthrose biosynthesis	uni	21	3028	fig|6666666.221837.peg.3028	82.45	O-acetyltransferase, anthrose biosynthesis	uni	1	2160	fig|6666666.240903.peg.2160	82.45	O-acetyltransferase, anthrose biosynthesis	-				0		bi	1	3278	fig|198094.1.peg.3278	89.89	O-acetyltransferase, anthrose biosynthesis
10	2209	377	fig|6666666.221745.peg.2209	Aminotransferase, anthrose biosynthesis	uni	1	1924	fig|6666666.240906.peg.1924	84.57	Aminotransferase, anthrose biosynthesis	bi	61	4913	fig|6666666.221840.peg.4913	89.89	Aminotransferase, anthrose biosynthesis	uni	1	1885	fig|6666666.240908.peg.1885	83.78	Aminotransferase, anthrose biosynthesis	uni	21	3027	fig|6666666.221837.peg.3027	84.31	Aminotransferase, anthrose biosynthesis	uni	1	2159	fig|6666666.240903.peg.2159	84.84	Aminotransferase, anthrose biosynthesis	uni	6	1913	fig|6666666.221833.peg.1913	25.4	Bacillosamine/Legionaminic acid biosynthesis aminotransferase PglE; 4-keto-6-deoxy-N-Acetyl-D-hexosaminyl-(Lipid carrier) aminotransferase	bi	1	3279	fig|198094.1.peg.3279	89.89	Aminotransferase, anthrose biosynthesis
10	2210	853	fig|6666666.221745.peg.2210	Glycosyl transferase ,group 2 family, anthrose biosynthesis	uni	1	1923	fig|6666666.240906.peg.1923	84.87	Glycosyl transferase ,group 2 family, anthrose biosynthesis	bi	61	4914	fig|6666666.221840.peg.4914	90.96	Glycosyl transferase ,group 2 family, anthrose biosynthesis	uni	1	1884	fig|6666666.240908.peg.1884	85.22	Glycosyl transferase ,group 2 family, anthrose biosynthesis	uni	21	3026	fig|6666666.221837.peg.3026	85.11	Glycosyl transferase ,group 2 family, anthrose biosynthesis	uni	1	2158	fig|6666666.240903.peg.2158	85.11	Glycosyl transferase ,group 2 family, anthrose biosynthesis	uni	6	1915	fig|6666666.221833.peg.1915	33.93	spore coat polysaccharide synthesis	bi	1	3280	fig|198094.1.peg.3280	91.2	Glycosyl transferase ,group 2 family, anthrose biosynthesis
10	2211	264	fig|6666666.221745.peg.2211	Enoyl-CoA hydratase (EC 4.2.1.17), anthrose biosynthesis	uni	1	2510	fig|6666666.240906.peg.2510	45.96	Methylglutaconyl-CoA hydratase (EC 4.2.1.18)	bi	61	4915	fig|6666666.221840.peg.4915	87.45	Enoyl-CoA hydratase (EC 4.2.1.17), anthrose biosynthesis	uni	1	2441	fig|6666666.240908.peg.2441	45.74	Methylglutaconyl-CoA hydratase (EC 4.2.1.18)	uni	23	3841	fig|6666666.221837.peg.3841	45.74	Methylglutaconyl-CoA hydratase (EC 4.2.1.18)	uni	1	2789	fig|6666666.240903.peg.2789	45.53	Methylglutaconyl-CoA hydratase (EC 4.2.1.18)	uni	5	952	fig|6666666.221833.peg.952	39.84	Enoyl-CoA hydratase (EC 4.2.1.17)	bi	1	3281	fig|198094.1.peg.3281	86.69	Enoyl-CoA hydratase (EC 4.2.1.17), anthrose biosynthesis
10	2212	77	fig|6666666.221745.peg.2212	Phage portal protein	bi	1	5034	fig|6666666.240906.peg.5034	72.88	Phage portal protein	-				0		bi	1	2541	fig|6666666.240908.peg.2541	75.41	Phage portal protein	-				0		bi	1	266	fig|6666666.240903.peg.266	73.77	Phage portal protein	-				0		-				0
10	2213	66	fig|6666666.221745.peg.2213	Phage portal protein	uni	1	5034	fig|6666666.240906.peg.5034	68.33	Phage portal protein	-				0		uni	1	2541	fig|6666666.240908.peg.2541	66.67	Phage portal protein	-				0		uni	1	266	fig|6666666.240903.peg.266	70	Phage portal protein	-				0		-				0
10	2214	459	fig|6666666.221745.peg.2214	Tetracycline resistence protein, metal-tetracycline/H+ antiporter	uni	1	4571	fig|6666666.240906.peg.4571	26.58	L-Proline/Glycine betaine transporter ProP	bi	3	354	fig|6666666.221840.peg.354	95.2	Tetracycline resistence protein, metal-tetracycline/H+ antiporter	uni	1	4479	fig|6666666.240908.peg.4479	26.41	L-Proline/Glycine betaine transporter ProP	uni	25	4841	fig|6666666.221837.peg.4841	26.41	L-Proline/Glycine betaine transporter ProP	uni	1	4918	fig|6666666.240903.peg.4918	26.58	L-Proline/Glycine betaine transporter ProP	bi	5	794	fig|6666666.221833.peg.794	74.18	Tetracycline resistence protein, metal-tetracycline/H+ antiporter	bi	1	965	fig|198094.1.peg.965	30.02	major facilitator family transporter
10	2215	137	fig|6666666.221745.peg.2215	FIG01237538: hypothetical protein	-				0		bi	3	355	fig|6666666.221840.peg.355	98.53	FIG01237538: hypothetical protein	-				0		-				0		bi	1	4695	fig|6666666.240903.peg.4695	36.23	hypothetical protein	-				0		-				0
10	2216	66	fig|6666666.221745.peg.2216	FIG01246564: hypothetical protein	uni	1	388	fig|6666666.240906.peg.388	50	Transcriptional regulator, PBSX family	bi	3	356	fig|6666666.221840.peg.356	98.46	FIG01246564: hypothetical protein	uni	1	375	fig|6666666.240908.peg.375	50	Transcriptional regulator, PBSX family	uni	6	552	fig|6666666.221837.peg.552	50	Transcriptional regulator, PBSX family	bi	1	381	fig|6666666.240903.peg.381	43.1	Phage repressor	uni	6	1858	fig|6666666.221833.peg.1858	39.68	transcriptional regulator, XRE family	uni	1	363	fig|198094.1.peg.363	50	DNA-binding protein
10	2217	120	fig|6666666.221745.peg.2217	Transcriptional regulator, MerR family	uni	1	1234	fig|6666666.240906.peg.1234	30.09	SinR, regulator of post-exponential-phase responses genes (competence and sporulation)	bi	3	357	fig|6666666.221840.peg.357	91.6	Transcriptional regulator, MerR family	uni	1	2302	fig|6666666.240908.peg.2302	32.84	Transcriptional regulator, MerR family	uni	23	3961	fig|6666666.221837.peg.3961	32.84	Transcriptional regulator, MerR family	uni	1	1482	fig|6666666.240903.peg.1482	30.09	SinR, regulator of post-exponential-phase responses genes (competence and sporulation)	uni	5	672	fig|6666666.221833.peg.672	27.27	SinR, regulator of post-exponential-phase responses genes (competence and sporulation)	uni	1	2219	fig|198094.1.peg.2219	34.33	DNA-binding protein
10	2218	324	fig|6666666.221745.peg.2218	hypothetical protein	-				0		-				0		-				0		-				0		-				0		-				0		-				0
10	2219	79	fig|6666666.221745.peg.2219	hypothetical protein	-				0		-				0		-				0		-				0		-				0		-				0		-				0
10	2220	42	fig|6666666.221745.peg.2220	hypothetical protein	-				0		-				0		-				0		-				0		-				0		-				0		-				0
10	2221	440	fig|6666666.221745.peg.2221	hypothetical protein	-				0		-				0		-				0		-				0		-				0		-				0		-				0
10	2222	245	fig|6666666.221745.peg.2222	hypothetical protein	-				0		-				0		-				0		-				0		-				0		-				0		-				0
10	2223	350	fig|6666666.221745.peg.2223	hypothetical protein	-				0		-				0		-				0		-				0		-				0		-				0		-				0
10	2224	161	fig|6666666.221745.peg.2224	hypothetical protein	-				0		-				0		-				0		-				0		-				0		-				0		-				0
10	2225	479	fig|6666666.221745.peg.2225	modification methylase	uni	1	1846	fig|6666666.240906.peg.1846	24.63	Adenine-specific methyltransferase (EC 2.1.1.72)	-				0		-				0		-				0		-				0		-				0		-				0
10	2226	285	fig|6666666.221745.peg.2226	hypothetical protein	-				0		-				0		-				0		-				0		-				0		-				0		-				0
10	2227	591	fig|6666666.221745.peg.2227	Helicase, SNF2 family	uni	1	1706	fig|6666666.240906.peg.1706	25	COG0553: Superfamily II DNA/RNA helicases, SNF2 family	uni	4	565	fig|6666666.221840.peg.565	25.65	COG0553: Superfamily II DNA/RNA helicases, SNF2 family	uni	1	1670	fig|6666666.240908.peg.1670	25	COG0553: Superfamily II DNA/RNA helicases, SNF2 family	uni	21	2898	fig|6666666.221837.peg.2898	25	COG0553: Superfamily II DNA/RNA helicases, SNF2 family	uni	1	2012	fig|6666666.240903.peg.2012	25	COG0553: Superfamily II DNA/RNA helicases, SNF2 family	uni	6	1746	fig|6666666.221833.peg.1746	23.93	Helicase, SNF2/RAD54 family	uni	1	1656	fig|198094.1.peg.1656	25.4	helicase, putative
10	2228	426	fig|6666666.221745.peg.2228	hypothetical protein	-				0		-				0		-				0		-				0		-				0		-				0		-				0
10	2229	153	fig|6666666.221745.peg.2229	hypothetical protein	-				0		-				0		-				0		-				0		-				0		-				0		-				0
10	2230	60	fig|6666666.221745.peg.2230	hypothetical protein	-				0		-				0		-				0		-				0		-				0		-				0		-				0
10	2231	122	fig|6666666.221745.peg.2231	FIG01233396: hypothetical protein	-				0		bi	3	382	fig|6666666.221840.peg.382	88.43	FIG01233396: hypothetical protein	-				0		-				0		-				0		-				0		-				0
10	2232	91	fig|6666666.221745.peg.2232	DNA-binding protein HBsu	uni	1	2308	fig|6666666.240906.peg.2308	76.67	DNA-binding protein HBsu	bi	3	383	fig|6666666.221840.peg.383	98.89	DNA-binding protein HBsu	uni	1	2264	fig|6666666.240908.peg.2264	76.67	DNA-binding protein HBsu	uni	23	3989	fig|6666666.221837.peg.3989	76.67	DNA-binding protein HBsu	uni	1	2554	fig|6666666.240903.peg.2554	76.67	DNA-binding protein HBsu	uni	2	111	fig|6666666.221833.peg.111	66.29	DNA-binding protein HBsu	uni	1	2187	fig|198094.1.peg.2187	75.56	DNA-binding protein HBsu
10	2233	165	fig|6666666.221745.peg.2233	acetyltransferase, GNAT family	uni	1	3108	fig|6666666.240906.peg.3108	79.76	acetyltransferase, GNAT family	uni	3	384	fig|6666666.221840.peg.384	92.26	acetyltransferase, GNAT family	uni	1	3037	fig|6666666.240908.peg.3037	80.13	acetyltransferase, GNAT family	uni	27	5364	fig|6666666.221837.peg.5364	79.76	acetyltransferase, GNAT family	uni	1	2900	fig|6666666.240903.peg.2900	97.5	acetyltransferase, GNAT family	bi	2	318	fig|6666666.221833.peg.318	35.88	GCN5-related N-acetyltransferase	uni	1	2861	fig|198094.1.peg.2861	80.36	acetyltransferase, GNAT family
10	2234	222	fig|6666666.221745.peg.2234	ABC transporter, ATP-binding protein	uni	1	3086	fig|6666666.240906.peg.3086	43.38	Cell division transporter, ATP-binding protein FtsE (TC 3.A.5.1.1)	uni	45	4403	fig|6666666.221840.peg.4403	47.25	ABC transporter ATP-binding protein YvcR	uni	1	669	fig|6666666.240908.peg.669	45.87	ABC transporter ATP-binding protein YvcR	uni	20	2866	fig|6666666.221837.peg.2866	45.87	ABC transporter ATP-binding protein YvcR	uni	1	3298	fig|6666666.240903.peg.3298	46.33	ABC transporter ATP-binding protein YvcR	uni	9	3131	fig|6666666.221833.peg.3131	44.95	ABC transporter ATP-binding protein YvcR	uni	1	2810	fig|198094.1.peg.2810	47.25	ABC transporter, ATP-binding protein
10	2235	425	fig|6666666.221745.peg.2235	ABC transporter, permease protein	-				0		-				0		-				0		-				0		-				0		-				0		-				0
10	2236	345	fig|6666666.221745.peg.2236	FIG01236068: hypothetical protein	-				0		-				0		-				0		-				0		-				0		-				0		-				0
10	2237	139	fig|6666666.221745.peg.2237	hypothetical protein	-				0		-				0		-				0		-				0		-				0		-				0		-				0
10	2238	45	fig|6666666.221745.peg.2238	hypothetical protein	uni	1	909	fig|6666666.240906.peg.909	84.09	hypothetical protein	uni	17	2264	fig|6666666.221840.peg.2264	81.82	hypothetical protein	uni	1	873	fig|6666666.240908.peg.873	81.82	hypothetical protein	uni	1	32	fig|6666666.221837.peg.32	84.09	hypothetical protein	uni	1	1149	fig|6666666.240903.peg.1149	84.09	hypothetical protein	-				0		-				0
10	2239	295	fig|6666666.221745.peg.2239	Transcriptional regulator, XRE family	uni	1	1115	fig|6666666.240906.peg.1115	83.1	Transcriptional regulator, XRE family	bi	39	3949	fig|6666666.221840.peg.3949	82.65	Transcriptional regulator, XRE family	bi	1	1077	fig|6666666.240908.peg.1077	88.97	Transcriptional regulator, XRE family	bi	20	2441	fig|6666666.221837.peg.2441	88.97	Transcriptional regulator, XRE family	uni	1	1178	fig|6666666.240903.peg.1178	92.41	Transcriptional regulator, XRE family	-				0		bi	1	1072	fig|198094.1.peg.1072	82.65	DNA-binding protein
10	2240	509	fig|6666666.221745.peg.2240	FIG01242034: hypothetical protein	uni	1	2727	fig|6666666.240906.peg.2727	27.56	NADPH-dependent glutamate synthase beta chain and related oxidoreductases	uni	14	1872	fig|6666666.221840.peg.1872	28.12	NADPH-dependent glutamate synthase beta chain and related oxidoreductases	uni	1	2664	fig|6666666.240908.peg.2664	27.46	NADPH-dependent glutamate synthase beta chain and related oxidoreductases	uni	23	3697	fig|6666666.221837.peg.3697	27.56	NADPH-dependent glutamate synthase beta chain and related oxidoreductases	uni	1	2963	fig|6666666.240903.peg.2963	27.56	NADPH-dependent glutamate synthase beta chain and related oxidoreductases	-				0		uni	1	2486	fig|198094.1.peg.2486	28.15	putative secreted protein
10	2241	45	fig|6666666.221745.peg.2241	hypothetical protein	uni	1	909	fig|6666666.240906.peg.909	86.36	hypothetical protein	uni	17	2264	fig|6666666.221840.peg.2264	84.09	hypothetical protein	uni	1	873	fig|6666666.240908.peg.873	84.09	hypothetical protein	bi	1	32	fig|6666666.221837.peg.32	86.36	hypothetical protein	uni	1	1149	fig|6666666.240903.peg.1149	86.36	hypothetical protein	-				0		-				0
10	2242	538	fig|6666666.221745.peg.2242	N-acetylmuramoyl-L-alanine amidase	uni	1	858	fig|6666666.240906.peg.858	59.19	N-acetylmuramoyl-L-alanine amidase	bi	20	2476	fig|6666666.221840.peg.2476	63.23	N-acetylmuramoyl-L-alanine amidase	uni	1	793	fig|6666666.240908.peg.793	59.46	N-acetylmuramoyl-L-alanine amidase	uni	20	2742	fig|6666666.221837.peg.2742	59.73	N-acetylmuramoyl-L-alanine amidase	bi	1	3452	fig|6666666.240903.peg.3452	95.72	N-acetylmuramoyl-L-alanine amidase	bi	9	2977	fig|6666666.221833.peg.2977	57.69	N-acetylmuramoyl-L-alanine amidase CwlH implicated in mother cell lysis (EC 3.5.1.28)	bi	1	3426	fig|198094.1.peg.3426	63.51	N-acetylmuramoyl-L-alanine amidase, family 2
10	2243	73	fig|6666666.221745.peg.2243	hypothetical protein	-				0		-				0		-				0		-				0		-				0		-				0		-				0
10	2244	163	fig|6666666.221745.peg.2244	FIG01243063: hypothetical protein	-				0		bi	3	456	fig|6666666.221840.peg.456	73.58	FIG01243063: hypothetical protein	uni	1	2419	fig|6666666.240908.peg.2419	31.69	FIG01238700: hypothetical protein	uni	23	3862	fig|6666666.221837.peg.3862	31.91	FIG01238700: hypothetical protein	uni	1	2737	fig|6666666.240903.peg.2737	29.88	FIG01238700: hypothetical protein	-				0		-				0
10	2245	100	fig|6666666.221745.peg.2245	unknown	bi	1	2639	fig|6666666.240906.peg.2639	59.18	FIG01234222: hypothetical protein	-				0		-				0		-				0		-				0		bi	9	2878	fig|6666666.221833.peg.2878	41.18	unknown	-				0
10	2246	298	fig|6666666.221745.peg.2246	Transcriptional regulator, XRE family	uni	1	934	fig|6666666.240906.peg.934	89.23	Transcriptional regulator, XRE family	bi	23	2699	fig|6666666.221840.peg.2699	78.11	Transcriptional regulator, XRE family	uni	1	901	fig|6666666.240908.peg.901	89.56	Transcriptional regulator, XRE family	uni	20	2628	fig|6666666.221837.peg.2628	89.9	Transcriptional regulator, XRE family	uni	1	1178	fig|6666666.240903.peg.1178	92.99	Transcriptional regulator, XRE family	-				0		uni	1	1072	fig|198094.1.peg.1072	76.11	DNA-binding protein
10	2247	609	fig|6666666.221745.peg.2247	Asparagine synthetase [glutamine-hydrolyzing] (EC 6.3.5.4) AsnH	uni	1	1655	fig|6666666.240906.peg.1655	59.8	Asparagine synthetase [glutamine-hydrolyzing] (EC 6.3.5.4)	uni	43	4064	fig|6666666.221840.peg.4064	60.63	Asparagine synthetase [glutamine-hydrolyzing] (EC 6.3.5.4)	uni	1	1622	fig|6666666.240908.peg.1622	59.47	Asparagine synthetase [glutamine-hydrolyzing] (EC 6.3.5.4)	uni	20	1896	fig|6666666.221837.peg.1896	59.31	Asparagine synthetase [glutamine-hydrolyzing] (EC 6.3.5.4)	uni	1	1959	fig|6666666.240903.peg.1959	59.64	Asparagine synthetase [glutamine-hydrolyzing] (EC 6.3.5.4)	uni	9	2769	fig|6666666.221833.peg.2769	44.21	Asparagine synthetase [glutamine-hydrolyzing] (EC 6.3.5.4) YisO	uni	1	1610	fig|198094.1.peg.1610	60.46	Asparagine synthetase [glutamine-hydrolyzing] (EC 6.3.5.4)
10	2248	190	fig|6666666.221745.peg.2248	Transcriptional regulator, TetR family	uni	1	5549	fig|6666666.240906.peg.5549	41.67	TetR family transcriptional regulator probably coupled to RND multidrug efflux transporter	uni	32	3580	fig|6666666.221840.peg.3580	37.7	Transcriptional regulator, TetR family	uni	1	5414	fig|6666666.240908.peg.5414	43.14	TetR family transcriptional regulator probably coupled to RND multidrug efflux transporter	uni	11	1377	fig|6666666.221837.peg.1377	43.14	TetR family transcriptional regulator probably coupled to RND multidrug efflux transporter	uni	1	6045	fig|6666666.240903.peg.6045	43.14	TetR family transcriptional regulator probably coupled to RND multidrug efflux transporter	uni	8	2412	fig|6666666.221833.peg.2412	32.91	TetR family transcriptional regulator probably coupled to RND multidrug efflux transporter	uni	1	2282	fig|198094.1.peg.2282	37.7	transcriptional regulator, TetR family
10	2249	274	fig|6666666.221745.peg.2249	Polysaccharide deacetylase (EC 3.5.1.41)	uni	1	1957	fig|6666666.240906.peg.1957	72.53	Polysaccharide deacetylase (EC 3.5.1.41)	uni	53	4739	fig|6666666.221840.peg.4739	72.16	Polysaccharide deacetylase (EC 3.5.1.41)	uni	1	1915	fig|6666666.240908.peg.1915	72.53	Polysaccharide deacetylase (EC 3.5.1.41)	uni	21	3058	fig|6666666.221837.peg.3058	72.53	Polysaccharide deacetylase (EC 3.5.1.41)	uni	1	2194	fig|6666666.240903.peg.2194	73.95	Polysaccharide deacetylase (EC 3.5.1.41)	uni	5	784	fig|6666666.221833.peg.784	35.68	Peptidoglycan N-acetylglucosamine deacetylase (EC 3.5.1.-)	uni	1	1811	fig|198094.1.peg.1811	72.16	polysaccharide deacetylase, putative
10	2250	168	fig|6666666.221745.peg.2250	FIG01231147: hypothetical protein	uni	1	3050	fig|6666666.240906.peg.3050	49.1	FIG01226948: hypothetical protein	uni	45	4392	fig|6666666.221840.peg.4392	49.7	FIG01226948: hypothetical protein	uni	1	2977	fig|6666666.240908.peg.2977	48.5	FIG01226948: hypothetical protein	uni	27	5439	fig|6666666.221837.peg.5439	49.7	FIG01226948: hypothetical protein	uni	1	3288	fig|6666666.240903.peg.3288	49.1	FIG01226948: hypothetical protein	-				0		uni	1	2793	fig|198094.1.peg.2793	49.7	hypothetical protein
10	2251	47	fig|6666666.221745.peg.2251	D-serine dehydratase (EC 4.3.1.18)	-				0		-				0		-				0		-				0		-				0		-				0		-				0
10	2252	185	fig|6666666.221745.peg.2252	Transcriptional regulator, MerR family	uni	1	1687	fig|6666666.240906.peg.1687	54.89	Transcriptional regulator, MerR family	uni	43	4037	fig|6666666.221840.peg.4037	54.89	Transcriptional regulator, MerR family	uni	1	1650	fig|6666666.240908.peg.1650	54.89	Transcriptional regulator, MerR family	uni	20	1865	fig|6666666.221837.peg.1865	54.89	Transcriptional regulator, MerR family	uni	1	1992	fig|6666666.240903.peg.1992	54.89	Transcriptional regulator, MerR family	uni	5	672	fig|6666666.221833.peg.672	38.24	SinR, regulator of post-exponential-phase responses genes (competence and sporulation)	uni	1	1635	fig|198094.1.peg.1635	55.43	DNA-binding protein
10	2253	473	fig|6666666.221745.peg.2253	S-layer protein / Peptidoglycan endo-beta-N-acetylglucosaminidase	uni	1	3507	fig|6666666.240906.peg.3507	93.03	S-layer protein / N-acetylmuramoyl-L-alanine amidase (EC 3.5.1.28)	uni	32	3521	fig|6666666.221840.peg.3521	84	S-layer protein / N-acetylmuramoyl-L-alanine amidase (EC 3.5.1.28)	bi	1	2417	fig|6666666.240908.peg.2417	98.09	S-layer protein / Peptidoglycan endo-beta-N-acetylglucosaminidase	bi	23	3864	fig|6666666.221837.peg.3864	98.09	S-layer protein / Peptidoglycan endo-beta-N-acetylglucosaminidase	uni	1	3810	fig|6666666.240903.peg.3810	93.53	S-layer protein / N-acetylmuramoyl-L-alanine amidase (EC 3.5.1.28)	bi	6	1680	fig|6666666.221833.peg.1680	29.05	Bifunctional autolysin Atl / N-acetylmuramoyl-L-alanine amidase (EC 3.5.1.28)/ endo-beta-N-acetylglucosaminidase (EC 3.2.1.96)	uni	1	2325	fig|198094.1.peg.2325	83.5	S-layer protein / N-acetylmuramoyl-L-alanine amidase (EC 3.5.1.28)
10	2254	466	fig|6666666.221745.peg.2254	Phosphate regulon sensor protein PhoR (EC 2.7.3.-)	uni	1	4612	fig|6666666.240906.peg.4612	34.52	sensor histidine kinase	bi	3	423	fig|6666666.221840.peg.423	95.91	Phosphate regulon sensor protein PhoR (EC 2.7.3.-)	uni	1	4520	fig|6666666.240908.peg.4520	33.99	sensor histidine kinase	uni	19	1848	fig|6666666.221837.peg.1848	35.02	sensor histidine kinase, putative	uni	1	4959	fig|6666666.240903.peg.4959	34.52	sensor histidine kinase	uni	6	2137	fig|6666666.221833.peg.2137	34.48	Two-component sensor kinase SA14-24	uni	1	4409	fig|198094.1.peg.4409	34.39	sensor histidine kinase
10	2255	216	fig|6666666.221745.peg.2255	DNA-binding response regulator	uni	1	1762	fig|6666666.240906.peg.1762	48.53	response regulator DrrA	bi	3	424	fig|6666666.221840.peg.424	97.67	DNA-binding response regulator	uni	1	1727	fig|6666666.240908.peg.1727	48.74	response regulator DrrA	uni	21	2955	fig|6666666.221837.peg.2955	48.53	response regulator DrrA	-				0		uni	5	1011	fig|6666666.221833.peg.1011	41.35	Alkaline phosphatase synthesis transcriptional regulatory protein PhoP	uni	1	1721	fig|198094.1.peg.1721	49.02	DNA-binding response regulator
10	2256	120	fig|6666666.221745.peg.2256	FIG01238059: hypothetical protein	-				0		bi	3	425	fig|6666666.221840.peg.425	98.32	FIG01238059: hypothetical protein	-				0		-				0		-				0		-				0		-				0
10	2257	371	fig|6666666.221745.peg.2257	Mobile element protein	uni	1	4830	fig|6666666.240906.peg.4830	31.55	transposase, IS605 family	bi	3	426	fig|6666666.221840.peg.426	98.92	Mobile element protein	-				0		uni	8	993	fig|6666666.221837.peg.993	27.89	transposase, IS605 family	uni	1	5193	fig|6666666.240903.peg.5193	35.35	transposase, IS605 family	-				0		uni	1	3434	fig|198094.1.peg.3434	83.51	transposase, IS605 family
10	2258	107	fig|6666666.221745.peg.2258	Mobile element protein	-				0		bi	3	427	fig|6666666.221840.peg.427	100	Mobile element protein	uni	1	1471	fig|6666666.240908.peg.1471	22.92	Mobile element protein	uni	23	3761	fig|6666666.221837.peg.3761	21.88	Mobile element protein	-				0		-				0		-				0
10	2259	270	fig|6666666.221745.peg.2259	Methyltransferase( EC:2.1.1.- )	-				0		bi	3	430	fig|6666666.221840.peg.430	98.14	Methyltransferase( EC:2.1.1.- )	uni	1	3129	fig|6666666.240908.peg.3129	95.54	Methyltransferase( EC:2.1.1.- )	-				0		-				0		-				0		-				0
10	2260	111	fig|6666666.221745.peg.2260	FIG01240471: hypothetical protein	-				0		bi	3	431	fig|6666666.221840.peg.431	88.18	FIG01240471: hypothetical protein	-				0		-				0		-				0		-				0		-				0
10	2261	57	fig|6666666.221745.peg.2261	hypothetical protein	-				0		bi	9	1051	fig|6666666.221840.peg.1051	57.14	FIG01248155: hypothetical protein	-				0		-				0		-				0		-				0		-				0
10	2262	192	fig|6666666.221745.peg.2262	FIG01238900: hypothetical protein	-				0		bi	3	433	fig|6666666.221840.peg.433	93.19	FIG01238900: hypothetical protein	-				0		-				0		-				0		-				0		-				0
10	2263	372	fig|6666666.221745.peg.2263	Mobile element protein	uni	1	4830	fig|6666666.240906.peg.4830	33.95	transposase, IS605 family	uni	10	1123	fig|6666666.221840.peg.1123	96.77	Mobile element protein	-				0		uni	8	993	fig|6666666.221837.peg.993	31.47	transposase, IS605 family	uni	1	5193	fig|6666666.240903.peg.5193	34.65	transposase, IS605 family	-				0		uni	1	3434	fig|198094.1.peg.3434	42.47	transposase, IS605 family
10	2264	352	fig|6666666.221745.peg.2264	N-acetylmuramoyl-L-alanine amidase (EC 3.5.1.28)	uni	1	2637	fig|6666666.240906.peg.2637	66.76	N-acetylmuramoyl-L-alanine amidase (EC 3.5.1.28)	bi	3	434	fig|6666666.221840.peg.434	95.16	N-acetylmuramoyl-L-alanine amidase (EC 3.5.1.28)	bi	1	3658	fig|6666666.240908.peg.3658	78.06	N-acetylmuramoyl-L-alanine amidase (EC 3.5.1.28)	bi	9	1102	fig|6666666.221837.peg.1102	78.35	N-acetylmuramoyl-L-alanine amidase (EC 3.5.1.28)	bi	1	417	fig|6666666.240903.peg.417	70.66	N-acetylmuramoyl-L-alanine amidase (EC 3.5.1.28)	-				0		uni	1	1983	fig|198094.1.peg.1983	58.88	conserved domain protein
10	2265	80	fig|6666666.221745.peg.2265	Holin	bi	1	2384	fig|6666666.240906.peg.2384	77.22	Phage holin	bi	3	435	fig|6666666.221840.peg.435	97.47	Holin	bi	1	3659	fig|6666666.240908.peg.3659	87.34	Holin	bi	9	1101	fig|6666666.221837.peg.1101	87.34	Holin	bi	1	2630	fig|6666666.240903.peg.2630	77.22	Phage holin	-				0		-				0
10	2266	79	fig|6666666.221745.peg.2266	XpaF1 protein	bi	1	2634	fig|6666666.240906.peg.2634	81.08	XpaF1 protein	bi	3	436	fig|6666666.221840.peg.436	98.72	XpaF1 protein	bi	1	3660	fig|6666666.240908.peg.3660	92.31	XpaF1 protein	bi	9	1100	fig|6666666.221837.peg.1100	92.31	XpaF1 protein	bi	1	5660	fig|6666666.240903.peg.5660	87.18	XpaF1 protein	uni	9	2975	fig|6666666.221833.peg.2975	33.78	phage related protein	uni	1	3226	fig|198094.1.peg.3226	50	XpaF1 protein
10	2267	299	fig|6666666.221745.peg.2267	Phage N-acetylmuramoyl-L-alanine amidase (EC 3.5.1.28)	uni	1	658	fig|6666666.240906.peg.658	68.53	Phage N-acetylmuramoyl-L-alanine amidase (EC 3.5.1.28)	uni	3	437	fig|6666666.221840.peg.437	65.94	lipoprotein, NLP/P60 family	uni	1	3663	fig|6666666.240908.peg.3663	45.04	lipoprotein, NLP/P60 family	uni	9	1097	fig|6666666.221837.peg.1097	45.04	lipoprotein, NLP/P60 family	uni	1	2512	fig|6666666.240903.peg.2512	45.51	Phage lysin, glycosyl hydrolase, family 25	bi	2	194	fig|6666666.221833.peg.194	64.86	N-acetylmuramoyl-L-alanine amidase xlyB precursor (EC 3.5.1.28)	bi	1	3740	fig|198094.1.peg.3740	74.68	Prophage LambdaBa02, N-acetylmuramoyl-L-alanine amidase, family 2
10	2268	281	fig|6666666.221745.peg.2268	Cell wall endopeptidase, family M23/M37	uni	1	1382	fig|6666666.240906.peg.1382	55.73	Peptidase, M23/M37 family	uni	3	437	fig|6666666.221840.peg.437	64.38	lipoprotein, NLP/P60 family	bi	1	3662	fig|6666666.240908.peg.3662	64.52	Cell wall endopeptidase, family M23/M37	bi	9	1098	fig|6666666.221837.peg.1098	64.52	Cell wall endopeptidase, family M23/M37	uni	1	1632	fig|6666666.240903.peg.1632	55.73	Peptidase, M23/M37 family	uni	6	1771	fig|6666666.221833.peg.1771	35.09	Stage II sporulation protein related to metaloproteases (SpoIIQ)	uni	1	1333	fig|198094.1.peg.1333	56.06	peptidase, M23/M37 family
10	2269	329	fig|6666666.221745.peg.2269	lipoprotein, NLP/P60 family	uni	1	2268	fig|6666666.240906.peg.2268	46.67	Phage lysin, glycosyl hydrolase, family 25	uni	3	437	fig|6666666.221840.peg.437	84.19	lipoprotein, NLP/P60 family	bi	1	3663	fig|6666666.240908.peg.3663	74.92	lipoprotein, NLP/P60 family	bi	9	1097	fig|6666666.221837.peg.1097	74.92	lipoprotein, NLP/P60 family	uni	1	2512	fig|6666666.240903.peg.2512	50.75	Phage lysin, glycosyl hydrolase, family 25	uni	2	461	fig|6666666.221833.peg.461	37.1	Pneumococcal vaccine antigen A homolog	-				0
10	2270	129	fig|6666666.221745.peg.2270	Phage protein	uni	1	5041	fig|6666666.240906.peg.5041	58.4	Phage protein	bi	3	438	fig|6666666.221840.peg.438	95.31	Phage protein	uni	1	3664	fig|6666666.240908.peg.3664	89.84	Phage protein	uni	9	1096	fig|6666666.221837.peg.1096	89.84	Phage protein	uni	1	259	fig|6666666.240903.peg.259	75.81	conserved phage protein	-				0		-				0
10	2271	298	fig|6666666.221745.peg.2271	prophage LambdaBa02, DNA replication protein	bi	1	2595	fig|6666666.240906.peg.2595	46.01	prophage LambdaBa02, DNA replication protein	bi	3	439	fig|6666666.221840.peg.439	91.92	prophage LambdaBa02, DNA replication protein	uni	1	3666	fig|6666666.240908.peg.3666	52	Phage replication protein	uni	9	1094	fig|6666666.221837.peg.1094	52.33	Phage replication protein	bi	1	384	fig|6666666.240903.peg.384	47.22	Phage replication initiation protein	-				0		bi	1	3788	fig|198094.1.peg.3788	49.43	prophage LambdaBa02, DNA replication protein
10	2272	79	fig|6666666.221745.peg.2272	hypothetical protein; possible transcriptional regulator	uni	1	3840	fig|6666666.240906.peg.3840	36.21	Transcriptional regulator, pbsX family	bi	3	440	fig|6666666.221840.peg.440	90	hypothetical protein; possible transcriptional regulator	-				0		-				0		-				0		-				0		-				0
10	2273	143	fig|6666666.221745.peg.2273	Phage transcriptional regulator, Cro/CI family	bi	1	614	fig|6666666.240906.peg.614	60.32	Helix-turn-helix motif	bi	3	441	fig|6666666.221840.peg.441	98.23	Phage transcriptional regulator, Cro/CI family	bi	1	2606	fig|6666666.240908.peg.2606	40.28	Transcriptional regulator, MerR family	uni	1	52	fig|6666666.221837.peg.52	44.68	transcriptional regulator	bi	1	835	fig|6666666.240903.peg.835	60.32	Helix-turn-helix motif	uni	9	2942	fig|6666666.221833.peg.2942	45.45	negative regulation of the defective prophage PBSX genes	bi	1	3509	fig|198094.1.peg.3509	60.58	HTH_3, Helix-turn-helix
10	2274	143	fig|6666666.221745.peg.2274	Phage repressor protein	uni	1	3842	fig|6666666.240906.peg.3842	53.57	FIG01230696: hypothetical protein	bi	3	442	fig|6666666.221840.peg.442	98.59	Phage repressor protein	-				0		-				0		bi	1	706	fig|6666666.240903.peg.706	42.86	Phage protein	-				0		bi	1	3510	fig|198094.1.peg.3510	95.07	prophage LambdaBa01, repressor protein, putative
10	2275	39	fig|6666666.221745.peg.2275	hypothetical protein	-				0		-				0		-				0		-				0		-				0		-				0		-				0
10	2276	265	fig|6666666.221745.peg.2276	Membrane-type matrix metallopeptidase-1	-				0		-				0		-				0		-				0		-				0		-				0		-				0
10	2277	66	fig|6666666.221745.peg.2277	hypothetical protein	uni	1	2398	fig|6666666.240906.peg.2398	52.94	FIG01226713: hypothetical protein	bi	3	449	fig|6666666.221840.peg.449	90	hypothetical protein	uni	1	2336	fig|6666666.240908.peg.2336	52.94	FIG01226713: hypothetical protein	uni	23	3928	fig|6666666.221837.peg.3928	52.94	FIG01226713: hypothetical protein	uni	1	2644	fig|6666666.240903.peg.2644	52.94	FIG01226713: hypothetical protein	-				0		uni	1	2259	fig|198094.1.peg.2259	52.94	hypothetical protein
10	2278	561	fig|6666666.221745.peg.2278	ATP/GTP binding protein	-				0		-				0		-				0		-				0		-				0		bi	8	2408	fig|6666666.221833.peg.2408	27.32	ATP/GTP binding protein	-				0
10	2279	111	fig|6666666.221745.peg.2279	RS21-C6-like protein (RS21-C6 protein)	-				0		bi	3	450	fig|6666666.221840.peg.450	93.58	RS21-C6-like protein (RS21-C6 protein)	bi	1	2094	fig|6666666.240908.peg.2094	76.79	hypothetical Cytosolic Protein	bi	21	3237	fig|6666666.221837.peg.3237	76.79	hypothetical Cytosolic Protein	uni	1	5544	fig|6666666.240903.peg.5544	32.08	MazG related NTP pyrophosphohydrolase	-				0		bi	1	3481	fig|198094.1.peg.3481	63.64	RS21-C6-like protein (RS21-C6 protein)
10	2280	121	fig|6666666.221745.peg.2280	FIG01240565: hypothetical protein	-				0		bi	3	451	fig|6666666.221840.peg.451	84.75	FIG01240565: hypothetical protein	-				0		-				0		-				0		-				0		-				0
10	2281	308	fig|6666666.221745.peg.2281	putative type II restriction endonuclease	-				0		bi	3	452	fig|6666666.221840.peg.452	92.94	putative type II restriction endonuclease	-				0		-				0		-				0		-				0		-				0
10	2282	38	fig|6666666.221745.peg.2282	hypothetical protein	-				0		bi	3	453	fig|6666666.221840.peg.453	100	hypothetical protein	-				0		-				0		-				0		-				0		-				0
10	2283	250	fig|6666666.221745.peg.2283	Zeta toxin	-				0		bi	3	454	fig|6666666.221840.peg.454	93.48	Zeta toxin	-				0		-				0		-				0		-				0		-				0
10	2284	457	fig|6666666.221745.peg.2284	Fibronectin type III domain protein	uni	1	1382	fig|6666666.240906.peg.1382	35.43	Peptidase, M23/M37 family	bi	27	3127	fig|6666666.221840.peg.3127	55.88	Cell wall-associated glycosyl hydrolase	uni	1	1400	fig|6666666.240908.peg.1400	36.54	Cell wall endopeptidase, family M23/M37	uni	2	147	fig|6666666.221837.peg.147	45.52	Peptidase, M23/M37 family	uni	1	5882	fig|6666666.240903.peg.5882	29.09	Stage II sporulation protein related to metaloproteases (SpoIIQ)	uni	6	1771	fig|6666666.221833.peg.1771	37.76	Stage II sporulation protein related to metaloproteases (SpoIIQ)	uni	1	1380	fig|198094.1.peg.1380	35.58	peptidase, M23/M37 family
10	2285	447	fig|6666666.221745.peg.2285	Fibronectin type III domain protein	uni	1	5290	fig|6666666.240906.peg.5290	58.82	N-acetylmuramoyl-L-alanine amidase	uni	63	5549	fig|6666666.221840.peg.5549	53.91	N-acetylmuramoyl-L-alanine amidase	uni	1	5167	fig|6666666.240908.peg.5167	58.82	N-acetylmuramoyl-L-alanine amidase	uni	11	1575	fig|6666666.221837.peg.1575	54.24	N-acetylmuramoyl-L-alanine amidase	uni	1	5785	fig|6666666.240903.peg.5785	58.82	N-acetylmuramoyl-L-alanine amidase	uni	9	2622	fig|6666666.221833.peg.2622	55.17	Gamma-D-glutamyl-meso-diaminopimelate peptidase (EC 3.4.19.11)	uni	1	5023	fig|198094.1.peg.5023	57.63	endopeptidase lytE, putative
10	2286	421	fig|6666666.221745.peg.2286	Fibronectin type III domain protein	uni	1	5342	fig|6666666.240906.peg.5342	57.84	enterotoxin / cell-wall binding protein	uni	24	2756	fig|6666666.221840.peg.2756	57.55	enterotoxin / cell-wall binding protein	uni	1	5216	fig|6666666.240908.peg.5216	56.86	enterotoxin / cell-wall binding protein	uni	23	3448	fig|6666666.221837.peg.3448	63.89	FIG01236717: hypothetical protein	-				0		uni	13	4007	fig|6666666.221833.peg.4007	54.64	Cell wall-binding protein	uni	1	3524	fig|198094.1.peg.3524	56.6	hypothetical protein
10	2287	85	fig|6666666.221745.peg.2287	Transcriptional regulator, ArsR family	uni	1	2295	fig|6666666.240906.peg.2295	65.43	Transcriptional regulator, ArsR family	uni	3	254	fig|6666666.221840.peg.254	74.7	Transcriptional regulator, ArsR family	uni	1	2249	fig|6666666.240908.peg.2249	65.43	Transcriptional regulator, ArsR family	uni	21	3396	fig|6666666.221837.peg.3396	65.43	Transcriptional regulator, ArsR family	uni	1	2540	fig|6666666.240903.peg.2540	65.43	Transcriptional regulator, ArsR family	-				0		uni	1	2173	fig|198094.1.peg.2173	65.43	Transcriptional regulator, ArsR family
10	2288	365	fig|6666666.221745.peg.2288	response regulator aspartate phosphatase	uni	1	3480	fig|6666666.240906.peg.3480	51.92	response regulator, putative	bi	3	458	fig|6666666.221840.peg.458	95.6	response regulator aspartate phosphatase	bi	1	940	fig|6666666.240908.peg.940	55.77	TPR domain protein	uni	9	1285	fig|6666666.221837.peg.1285	47.93	response regulator, putative	uni	1	3766	fig|6666666.240903.peg.3766	52.2	response regulator, putative	uni	2	370	fig|6666666.221833.peg.370	27.2	response regulator aspartate phosphatase	bi	1	946	fig|198094.1.peg.946	55.22	TPR domain protein
10	2289	43	fig|6666666.221745.peg.2289	hypothetical protein	-				0		bi	3	459	fig|6666666.221840.peg.459	85.71	hypothetical protein	-				0		-				0		-				0		-				0		-				0
10	2290	42	fig|6666666.221745.peg.2290	hypothetical protein	-				0		-				0		-				0		-				0		-				0		-				0		-				0
10	2291	724	fig|6666666.221745.peg.2291	Bacillolysin (EC 3.4.24.28)	bi	1	1775	fig|6666666.240906.peg.1775	90.5	Bacillolysin (EC 3.4.24.28)	bi	10	1124	fig|6666666.221840.peg.1124	90.76	Bacillolysin (EC 3.4.24.28)	bi	1	2374	fig|6666666.240908.peg.2374	40.68	FIG01230514: hypothetical protein	bi	21	2968	fig|6666666.221837.peg.2968	90.33	Bacillolysin (EC 3.4.24.28)	bi	1	2093	fig|6666666.240903.peg.2093	90.33	Bacillolysin (EC 3.4.24.28)	-				0		uni	1	4910	fig|198094.1.peg.4910	43.05	conserved domain protein
10	2292	140	fig|6666666.221745.peg.2292	FIG01225418: hypothetical protein	uni	1	3234	fig|6666666.240906.peg.3234	71.88	F0F1 ATP synthase subunit alpha	bi	3	460	fig|6666666.221840.peg.460	97.83	FIG01225418: hypothetical protein	uni	1	3185	fig|6666666.240908.peg.3185	71.88	F0F1 ATP synthase subunit alpha	uni	8	940	fig|6666666.221837.peg.940	71.88	F0F1 ATP synthase subunit alpha	uni	1	3502	fig|6666666.240903.peg.3502	71.88	F0F1 ATP synthase subunit alpha	-				0		uni	1	2998	fig|198094.1.peg.2998	75	hypothetical protein
10	2293	72	fig|6666666.221745.peg.2293	Small acid-soluble spore protein	uni	1	843	fig|6666666.240906.peg.843	73.33	Small acid-soluble spore protein, alpha/beta family, SASP_3	bi	3	461	fig|6666666.221840.peg.461	97.18	Small acid-soluble spore protein	uni	1	780	fig|6666666.240908.peg.780	71.43	Small acid-soluble spore protein, alpha/beta family, SASP_3	uni	20	2755	fig|6666666.221837.peg.2755	71.43	Small acid-soluble spore protein, alpha/beta family, SASP_3	-				0		uni	9	2664	fig|6666666.221833.peg.2664	69.35	Small acid-soluble spore protein, beta-type SASP	uni	1	799	fig|198094.1.peg.799	71.43	Small acid-soluble spore protein, alpha/beta family, SASP_3
10	2294	581	fig|6666666.221745.peg.2294	methyl-accepting chemotaxis protein	uni	1	374	fig|6666666.240906.peg.374	72.24	methyl-accepting chemotaxis protein	bi	3	462	fig|6666666.221840.peg.462	92.2	methyl-accepting chemotaxis protein	uni	1	361	fig|6666666.240908.peg.361	72.76	methyl-accepting chemotaxis protein	uni	6	566	fig|6666666.221837.peg.566	72.76	methyl-accepting chemotaxis protein	uni	1	474	fig|6666666.240903.peg.474	72.24	methyl-accepting chemotaxis protein	uni	6	1206	fig|6666666.221833.peg.1206	28.81	methyl-accepting chemotaxis protein	uni	1	351	fig|198094.1.peg.351	68.39	methyl-accepting chemotaxis protein
10	2295	160	fig|6666666.221745.peg.2295	CAAX amino terminal protease family protein	-				0		bi	3	463	fig|6666666.221840.peg.463	97.48	CAAX amino terminal protease family protein	-				0		-				0		-				0		-				0		-				0
10	2296	137	fig|6666666.221745.peg.2296	FIG01232418: hypothetical protein	-				0		bi	3	464	fig|6666666.221840.peg.464	96.32	FIG01232418: hypothetical protein	-				0		-				0		-				0		-				0		-				0
10	2297	138	fig|6666666.221745.peg.2297	FIG01229823: hypothetical protein	-				0		bi	3	465	fig|6666666.221840.peg.465	97.81	FIG01229823: hypothetical protein	-				0		-				0		-				0		-				0		-				0
10	2298	136	fig|6666666.221745.peg.2298	conserved hypothetical protein	-				0		bi	3	466	fig|6666666.221840.peg.466	96.3	conserved hypothetical protein	-				0		-				0		-				0		-				0		-				0
10	2299	490	fig|6666666.221745.peg.2299	Sensory transduction protein kinase (EC 2.7.3.-)	uni	1	3230	fig|6666666.240906.peg.3230	29.26	Sensor histidine kinase colocalized with HrtAB transporter	uni	63	5364	fig|6666666.221840.peg.5364	31.36	Subtilin biosynthesis sensor protein spaK (EC 2.7.3.-)	uni	1	4651	fig|6666666.240908.peg.4651	31.74	Two-component sensor kinase yycG (EC 2.7.3.-)	uni	25	5013	fig|6666666.221837.peg.5013	30.35	Two-component sensor kinase yycG (EC 2.7.3.-)	uni	1	3926	fig|6666666.240903.peg.3926	30.85	Subtilin biosynthesis sensor protein spaK (EC 2.7.3.-)	uni	5	1010	fig|6666666.221833.peg.1010	28.45	Phosphate regulon sensor protein PhoR (SphS) (EC 2.7.13.3)	uni	1	4547	fig|198094.1.peg.4547	31.31	Two-component sensor kinase yycG (EC 2.7.3.-)
10	2300	228	fig|6666666.221745.peg.2300	Two-component response regulator	uni	1	1252	fig|6666666.240906.peg.1252	41.33	DNA-binding response regulator	bi	63	5365	fig|6666666.221840.peg.5365	46.22	Two-component response regulator	uni	1	1222	fig|6666666.240908.peg.1222	41.33	DNA-binding response regulator	uni	20	2292	fig|6666666.221837.peg.2292	41.33	DNA-binding response regulator	uni	1	3927	fig|6666666.240903.peg.3927	42.04	Two-component response regulator	uni	6	1482	fig|6666666.221833.peg.1482	38.12	Two-component response regulator	uni	1	1206	fig|198094.1.peg.1206	41.78	DNA-binding response regulator
10	2301	243	fig|6666666.221745.peg.2301	ABC transporter, ATP-binding protein	uni	1	5512	fig|6666666.240906.peg.5512	44.55	ABC transporter, ATP-binding protein	uni	63	5368	fig|6666666.221840.peg.5368	52.46	ABC transporter, ATP-binding protein	uni	1	5379	fig|6666666.240908.peg.5379	45.02	ABC transporter, ATP-binding protein	uni	11	1412	fig|6666666.221837.peg.1412	45.02	ABC transporter, ATP-binding protein	uni	1	3932	fig|6666666.240903.peg.3932	58.16	ABC transporter, ATP-binding protein	uni	9	2591	fig|6666666.221833.peg.2591	43.13	ABC transporter, ATP-binding protein	uni	1	1262	fig|198094.1.peg.1262	46.96	ABC transporter, ATP-binding protein
10	2302	276	fig|6666666.221745.peg.2302	hypothetical protein	-				0		uni	63	5366	fig|6666666.221840.peg.5366	28.43	FIG00516932: hypothetical protein	-				0		-				0		uni	1	3931	fig|6666666.240903.peg.3931	26.62	FIG01231760: hypothetical protein	-				0		-				0
10	2303	262	fig|6666666.221745.peg.2303	FIG01226122: hypothetical protein	-				0		uni	63	5366	fig|6666666.221840.peg.5366	29.25	FIG00516932: hypothetical protein	-				0		-				0		uni	1	3931	fig|6666666.240903.peg.3931	28.5	FIG01231760: hypothetical protein	-				0		-				0
10	2304	472	fig|6666666.221745.peg.2304	Epidermin leader peptide processing serine protease epiP precursor (EC 3.4.21.-)	uni	1	4422	fig|6666666.240906.peg.4422	31.33	minor extracellular protease VpR	uni	15	2235	fig|6666666.221840.peg.2235	32.47	Subtilase family domain protein	uni	1	4331	fig|6666666.240908.peg.4331	30.9	minor extracellular protease VpR	uni	25	4713	fig|6666666.221837.peg.4713	31.33	minor extracellular protease VpR	uni	1	3925	fig|6666666.240903.peg.3925	55.23	Epidermin leader peptide processing serine protease epiP precursor (EC 3.4.21.-)	bi	6	1932	fig|6666666.221833.peg.1932	41.35	extracellular serine protease	uni	1	4233	fig|198094.1.peg.4233	31.33	minor extracellular protease VpR
10	2305	467	fig|6666666.221745.peg.2305	Lanthionine biosynthesis cyclase LanC	-				0		-				0		-				0		-				0		uni	1	3934	fig|6666666.240903.peg.3934	37.61	Lanthionine biosynthesis cyclase LanC	-				0		-				0
10	2306	605	fig|6666666.221745.peg.2306	Subtilin transport ATP-binding protein spaT	uni	1	838	fig|6666666.240906.peg.838	29.3	Lipid A export ATP-binding/permease protein MsbA	uni	17	2285	fig|6666666.221840.peg.2285	29.58	Lipid A export ATP-binding/permease protein MsbA	uni	1	775	fig|6666666.240908.peg.775	29.58	Lipid A export ATP-binding/permease protein MsbA	uni	20	2760	fig|6666666.221837.peg.2760	29.27	Lipid A export ATP-binding/permease protein MsbA	uni	1	3935	fig|6666666.240903.peg.3935	39.93	ATP-binding protein of ABC transporter	uni	9	2661	fig|6666666.221833.peg.2661	33.23	Lipid A export ATP-binding/permease protein MsbA	uni	1	795	fig|198094.1.peg.795	29.58	ABC transporter, ATP-binding/permease protein
10	2307	1064	fig|6666666.221745.peg.2307	Lanthionine biosynthesis protein LanB	-				0		-				0		-				0		-				0		uni	1	3936	fig|6666666.240903.peg.3936	34.46	Lanthionine biosynthesis protein LanB	-				0		-				0
10	2308	58	fig|6666666.221745.peg.2308	hypothetical protein	-				0		-				0		-				0		-				0		uni	1	3937	fig|6666666.240903.peg.3937	45.65	hypothetical protein	-				0		-				0
10	2309	58	fig|6666666.221745.peg.2309	hypothetical protein	-				0		-				0		-				0		-				0		uni	1	3937	fig|6666666.240903.peg.3937	45.65	hypothetical protein	-				0		-				0
10	2310	550	fig|6666666.221745.peg.2310	Microbial collagenase (EC 3.4.24.3)	uni	1	3387	fig|6666666.240906.peg.3387	65.14	Microbial collagenase (EC 3.4.24.3)	bi	3	468	fig|6666666.221840.peg.468	97.09	Microbial collagenase (EC 3.4.24.3)	uni	1	3366	fig|6666666.240908.peg.3366	65.9	Microbial collagenase (EC 3.4.24.3)	uni	25	4099	fig|6666666.221837.peg.4099	56.88	Microbial collagenase (EC 3.4.24.3)	uni	1	3801	fig|6666666.240903.peg.3801	65.05	Microbial collagenase (EC 3.4.24.3)	uni	6	2180	fig|6666666.221833.peg.2180	32.17	serine alkaline protease (subtilisin E)	uni	1	3567	fig|198094.1.peg.3567	55.8	Microbial collagenase (EC 3.4.24.3)
10	2311	156	fig|6666666.221745.peg.2311	Prespore specific transcriptional activator RsfA	uni	1	3970	fig|6666666.240906.peg.3970	58.75	Prespore specific transcriptional activator RsfA	bi	3	469	fig|6666666.221840.peg.469	96.77	Prespore specific transcriptional activator RsfA	uni	1	3892	fig|6666666.240908.peg.3892	58.13	Prespore specific transcriptional activator RsfA	uni	25	4259	fig|6666666.221837.peg.4259	58.13	Prespore specific transcriptional activator RsfA	uni	1	4238	fig|6666666.240903.peg.4238	58.75	Prespore specific transcriptional activator RsfA	uni	6	1878	fig|6666666.221833.peg.1878	58.9	Prespore specific transcriptional activator RsfA	uni	1	3729	fig|198094.1.peg.3729	58.13	Prespore specific transcriptional activator rsfA
10	2312	566	fig|6666666.221745.peg.2312	pXO1 ORF14-like protein	-				0		bi	21	2523	fig|6666666.221840.peg.2523	97.88	pXO1 ORF14-like protein	-				0		-				0		-				0		-				0		-				0
10	2313	570	fig|6666666.221745.peg.2313	pXO1 ORF16-like protein	-				0		bi	21	2522	fig|6666666.221840.peg.2522	96.66	pXO1 ORF16-like protein	-				0		-				0		-				0		-				0		-				0
10	2314	41	fig|6666666.221745.peg.2314	hypothetical protein	-				0		-				0		-				0		-				0		-				0		-				0		-				0
10	2315	378	fig|6666666.221745.peg.2315	Hbl B protein	uni	1	2473	fig|6666666.240906.peg.2473	69.76	Hbl B protein	bi	3	304	fig|6666666.221840.peg.304	96.82	Hbl B protein	uni	1	3062	fig|6666666.240908.peg.3062	69.23	Hbl B protein	uni	8	1071	fig|6666666.221837.peg.1071	69.5	Hbl B protein	uni	1	2723	fig|6666666.240903.peg.2723	69.76	Hbl B protein	-				0		uni	1	1728	fig|198094.1.peg.1728	27.44	Non-hemolytic enterotoxin lytic component L1
10	2316	410	fig|6666666.221745.peg.2316	Hemolysin BL lytic component L1	uni	1	2472	fig|6666666.240906.peg.2472	86.7	Hemolysin BL lytic component L1	bi	3	305	fig|6666666.221840.peg.305	98.04	Hemolysin BL lytic component L1	uni	1	3063	fig|6666666.240908.peg.3063	86.21	Hemolysin BL lytic component L1	uni	8	1070	fig|6666666.221837.peg.1070	86.45	Hemolysin BL lytic component L1	uni	1	2722	fig|6666666.240903.peg.2722	86.21	Hemolysin BL lytic component L1	-				0		uni	1	1728	fig|198094.1.peg.1728	36.19	Non-hemolytic enterotoxin lytic component L1
10	2317	475	fig|6666666.221745.peg.2317	Hemolysin BL lytic component L2	uni	1	2471	fig|6666666.240906.peg.2471	77.45	Hemolysin BL lytic component L2	bi	3	306	fig|6666666.221840.peg.306	95.67	Hemolysin BL lytic component L2	uni	1	3064	fig|6666666.240908.peg.3064	77.45	Hemolysin BL lytic component L2	uni	8	1069	fig|6666666.221837.peg.1069	78.13	Hemolysin BL lytic component L2	uni	1	2721	fig|6666666.240903.peg.2721	77.68	Hemolysin BL lytic component L2	-				0		uni	1	1727	fig|198094.1.peg.1727	27.94	Non-hemolytic enterotoxin A
10	2318	560	fig|6666666.221745.peg.2318	pXO1 ORF14-like protein	-				0		uni	21	2523	fig|6666666.221840.peg.2523	68.19	pXO1 ORF14-like protein	-				0		-				0		-				0		-				0		-				0
10	2319	570	fig|6666666.221745.peg.2319	pXO1 ORF16-like protein	-				0		uni	21	2522	fig|6666666.221840.peg.2522	92.79	pXO1 ORF16-like protein	-				0		-				0		-				0		-				0		-				0
10	2320	44	fig|6666666.221745.peg.2320	hypothetical protein	-				0		bi	21	2520	fig|6666666.221840.peg.2520	60	site-specific recombinase, phage integrase family	-				0		-				0		-				0		-				0		-				0
10	2321	39	fig|6666666.221745.peg.2321	hypothetical protein	-				0		-				0		-				0		-				0		-				0		-				0		-				0
10	2322	216	fig|6666666.221745.peg.2322	FIG01246694: hypothetical protein	-				0		-				0		-				0		bi	1	40	fig|6666666.221837.peg.40	48.44	unknown	-				0		bi	8	2532	fig|6666666.221833.peg.2532	61.76	BH0009 unknown	bi	1	2640	fig|198094.1.peg.2640	86.49	hypothetical protein
10	2323	95	fig|6666666.221745.peg.2323	pXO1-28	-				0		bi	21	2516	fig|6666666.221840.peg.2516	86.96	pXO1-28	-				0		-				0		-				0		-				0		-				0
10	2324	39	fig|6666666.221745.peg.2324	hypothetical protein	-				0		bi	21	2515	fig|6666666.221840.peg.2515	86.84	hypothetical protein	-				0		-				0		-				0		-				0		-				0
10	2325	88	fig|6666666.221745.peg.2325	pXO1-28	-				0		bi	21	2514	fig|6666666.221840.peg.2514	89.66	pXO1-28	-				0		-				0		-				0		-				0		-				0
10	2326	309	fig|6666666.221745.peg.2326	FIG01227536: hypothetical protein	-				0		bi	21	2512	fig|6666666.221840.peg.2512	93.18	FIG01227536: hypothetical protein	-				0		-				0		-				0		-				0		-				0
10	2327	328	fig|6666666.221745.peg.2327	FIG01225427: hypothetical protein	-				0		bi	21	2511	fig|6666666.221840.peg.2511	93.58	FIG01225427: hypothetical protein	-				0		-				0		-				0		-				0		-				0
10	2328	1143	fig|6666666.221745.peg.2328	TraG/TraD family protein	-				0		bi	21	2508	fig|6666666.221840.peg.2508	94.54	TraG/TraD family protein	-				0		-				0		-				0		-				0		-				0
10	2329	130	fig|6666666.221745.peg.2329	conserved hypothetical Bacillus plasmid protein	-				0		bi	21	2507	fig|6666666.221840.peg.2507	89.31	conserved hypothetical Bacillus plasmid protein	-				0		-				0		-				0		-				0		-				0
10	2330	426	fig|6666666.221745.peg.2330	conserved hypothetical Bacillus plasmid protein	-				0		bi	21	2505	fig|6666666.221840.peg.2505	89.93	conserved hypothetical Bacillus plasmid protein	-				0		-				0		-				0		-				0		-				0
10	2331	373	fig|6666666.221745.peg.2331	Mobile element protein	uni	1	4830	fig|6666666.240906.peg.4830	33.68	transposase, IS605 family	uni	10	1123	fig|6666666.221840.peg.1123	96.24	Mobile element protein	-				0		uni	8	993	fig|6666666.221837.peg.993	30.67	transposase, IS605 family	-				0		-				0		uni	1	3434	fig|198094.1.peg.3434	42.63	transposase, IS605 family
10	2332	49	fig|6666666.221745.peg.2332	hypothetical protein	-				0		-				0		-				0		-				0		-				0		-				0		-				0
10	2333	141	fig|6666666.221745.peg.2333	FIG01226708: hypothetical protein	-				0		bi	21	2504	fig|6666666.221840.peg.2504	99.29	FIG01226708: hypothetical protein	-				0		-				0		-				0		-				0		-				0
10	2334	485	fig|6666666.221745.peg.2334	Cell division protein FtsZ (EC 3.4.24.-)	-				0		bi	21	2503	fig|6666666.221840.peg.2503	97.73	Cell division protein FtsZ (EC 3.4.24.-)	-				0		-				0		-				0		-				0		-				0
10	2335	247	fig|6666666.221745.peg.2335	FIG01228363: hypothetical protein	-				0		bi	44	4303	fig|6666666.221840.peg.4303	97.15	FIG01228363: hypothetical protein	-				0		-				0		-				0		-				0		-				0
10	2336	316	fig|6666666.221745.peg.2336	pXO1-50	-				0		bi	44	4304	fig|6666666.221840.peg.4304	92.38	pXO1-50	-				0		-				0		-				0		-				0		-				0
10	2337	498	fig|6666666.221745.peg.2337	pXO1-51	-				0		bi	44	4305	fig|6666666.221840.peg.4305	90.16	pXO1-51	-				0		-				0		-				0		-				0		-				0
10	2338	150	fig|6666666.221745.peg.2338	pXO1-52	-				0		bi	44	4306	fig|6666666.221840.peg.4306	70.47	pXO1-52	-				0		-				0		-				0		-				0		-				0
10	2339	132	fig|6666666.221745.peg.2339	FIG01226166: hypothetical protein	-				0		bi	44	4307	fig|6666666.221840.peg.4307	76.34	FIG01226166: hypothetical protein	-				0		-				0		-				0		-				0		-				0
10	2340	415	fig|6666666.221745.peg.2340	surface layer protein	uni	1	1083	fig|6666666.240906.peg.1083	46.48	S-layer protein, putative	bi	44	4308	fig|6666666.221840.peg.4308	65.87	S-layer homology domain protein	uni	1	1044	fig|6666666.240908.peg.1044	46.48	S-layer protein, putative	uni	20	2475	fig|6666666.221837.peg.2475	46.48	S-layer protein, putative	uni	1	1331	fig|6666666.240903.peg.1331	46.48	S-layer protein, putative	-				0		uni	1	4673	fig|198094.1.peg.4673	45.81	S-layer protein, putative
10	2341	783	fig|6666666.221745.peg.2341	pXO1-55	-				0		bi	44	4309	fig|6666666.221840.peg.4309	77.81	pXO1-55	-				0		-				0		-				0		-				0		-				0
10	2342	54	fig|6666666.221745.peg.2342	FIG01227692: hypothetical protein	-				0		bi	44	4310	fig|6666666.221840.peg.4310	77.36	FIG01227692: hypothetical protein	-				0		-				0		-				0		-				0		-				0
10	2343	287	fig|6666666.221745.peg.2343	FIG01226006: hypothetical protein	-				0		bi	44	4312	fig|6666666.221840.peg.4312	96.5	FIG01226006: hypothetical protein	-				0		-				0		-				0		-				0		-				0
10	2344	274	fig|6666666.221745.peg.2344	copy control protein, repB - Enterococcus faecalis plasmid PAD1 (L01794)	-				0		bi	44	4313	fig|6666666.221840.peg.4313	94.51	copy control protein, repB - Enterococcus faecalis plasmid PAD1 (L01794)	-				0		-				0		-				0		-				0		-				0
10	2345	478	fig|6666666.221745.peg.2345	type II secretion system protein, putative	-				0		bi	44	4314	fig|6666666.221840.peg.4314	96.44	type II secretion system protein, putative	-				0		bi	14	1760	fig|6666666.221837.peg.1760	30.23	Type II/IV secretion system ATP hydrolase TadA/VirB11/CpaF, TadA subfamily	-				0		-				0		-				0
10	2346	256	fig|6666666.221745.peg.2346	membrane protein, putative, (pXO1-60)	-				0		bi	44	4315	fig|6666666.221840.peg.4315	97.25	membrane protein, putative, (pXO1-60)	-				0		-				0		-				0		-				0		-				0
10	2347	289	fig|6666666.221745.peg.2347	FIG01228878: hypothetical protein	-				0		bi	44	4316	fig|6666666.221840.peg.4316	98.26	FIG01228878: hypothetical protein	-				0		-				0		-				0		-				0		-				0
10	2348	68	fig|6666666.221745.peg.2348	FIG01226004: hypothetical protein	-				0		bi	44	4317	fig|6666666.221840.peg.4317	98.51	FIG01226004: hypothetical protein	-				0		-				0		-				0		-				0		-				0
10	2349	68	fig|6666666.221745.peg.2349	FIG01226004: hypothetical protein	-				0		bi	44	4318	fig|6666666.221840.peg.4318	100	FIG01226004: hypothetical protein	-				0		-				0		-				0		-				0		-				0
10	2350	69	fig|6666666.221745.peg.2350	FIG01226004: hypothetical protein	-				0		uni	44	4317	fig|6666666.221840.peg.4317	97.06	FIG01226004: hypothetical protein	-				0		-				0		-				0		-				0		-				0
10	2351	182	fig|6666666.221745.peg.2351	pXO1-68	-				0		bi	44	4320	fig|6666666.221840.peg.4320	96.13	pXO1-68	-				0		-				0		-				0		-				0		-				0
10	2352	208	fig|6666666.221745.peg.2352	FIG01227223: hypothetical protein	-				0		bi	44	4321	fig|6666666.221840.peg.4321	90	FIG01227223: hypothetical protein	-				0		-				0		-				0		-				0		-				0
10	2353	143	fig|6666666.221745.peg.2353	CDS_ID OB2928	-				0		-				0		-				0		-				0		-				0		-				0		-				0
10	2354	187	fig|6666666.221745.peg.2354	FIG01227682: hypothetical protein	-				0		-				0		-				0		-				0		bi	1	2746	fig|6666666.240903.peg.2746	86.56	FIG01227682: hypothetical protein	-				0		-				0
10	2355	115	fig|6666666.221745.peg.2355	hypothetical protein	uni	1	587	fig|6666666.240906.peg.587	78.07	FIG01226881: hypothetical protein	uni	23	2731	fig|6666666.221840.peg.2731	77.19	FIG01231205: hypothetical protein	-				0		-				0		uni	1	689	fig|6666666.240903.peg.689	78.07	FIG01226881: hypothetical protein	-				0		uni	1	871	fig|198094.1.peg.871	77.19	uncharacterized membrane protein, homolog of Methanobacterium (2621593)
10	2356	175	fig|6666666.221745.peg.2356	FIG01239066: hypothetical protein	uni	1	586	fig|6666666.240906.peg.586	78.49	FIG01239066: hypothetical protein	-				0		bi	1	301	fig|6666666.240908.peg.301	39.66	IG hypothetical 17967	bi	6	626	fig|6666666.221837.peg.626	39.66	IG hypothetical 17967	uni	1	688	fig|6666666.240903.peg.688	78.98	FIG01239066: hypothetical protein	-				0		-				0
10	2357	47	fig|6666666.221745.peg.2357	hypothetical protein	-				0		-				0		-				0		-				0		-				0		-				0		-				0
10	2358	45	fig|6666666.221745.peg.2358	FIG01238535: hypothetical protein	-				0		-				0		-				0		bi	1	64	fig|6666666.221837.peg.64	90.91	FIG01238535: hypothetical protein	-				0		-				0		-				0
10	2359	77	fig|6666666.221745.peg.2359	FIG01234501: hypothetical protein	uni	1	2604	fig|6666666.240906.peg.2604	48.61	FIG01231899: hypothetical protein	-				0		-				0		bi	1	65	fig|6666666.221837.peg.65	95.89	FIG01234501: hypothetical protein	uni	1	2616	fig|6666666.240903.peg.2616	55.88	FIG01231899: hypothetical protein	-				0		bi	1	3783	fig|198094.1.peg.3783	83.56	hypothetical protein
10	2360	149	fig|6666666.221745.peg.2360	penicillin-binding protein	uni	1	1499	fig|6666666.240906.peg.1499	28.57	RecU Holliday junction resolvase	uni	43	4212	fig|6666666.221840.peg.4212	28.36	RecU Holliday junction resolvase	uni	1	1474	fig|6666666.240908.peg.1474	28.57	RecU Holliday junction resolvase	bi	1	67	fig|6666666.221837.peg.67	88.49	penicillin-binding protein	uni	1	1752	fig|6666666.240903.peg.1752	28.57	RecU Holliday junction resolvase	uni	2	161	fig|6666666.221833.peg.161	36.36	RecU Holliday junction resolvase	uni	1	1451	fig|198094.1.peg.1451	28.36	Recombination protein RecU
10	2361	79	fig|6666666.221745.peg.2361	possible prophage protein	bi	1	635	fig|6666666.240906.peg.635	31.08	phage transcriptional regulator, ArpU family	-				0		-				0		bi	1	68	fig|6666666.221837.peg.68	90.79	possible prophage protein	bi	1	5615	fig|6666666.240903.peg.5615	31.08	phage transcriptional regulator, ArpU family	-				0		-				0
10	2362	62	fig|6666666.221745.peg.2362	FIG01236313: hypothetical protein	uni	1	3166	fig|6666666.240906.peg.3166	80.95	FIG01238522: hypothetical protein	-				0		-				0		uni	1	71	fig|6666666.221837.peg.71	82.54	FIG01238522: hypothetical protein	uni	1	3428	fig|6666666.240903.peg.3428	81.25	FIG01238522: hypothetical protein	-				0		-				0
10	2363	45	fig|6666666.221745.peg.2363	FIG01228481: hypothetical protein	-				0		-				0		-				0		-				0		-				0		-				0		-				0
10	2364	40	fig|6666666.221745.peg.2364	hypothetical protein	-				0		-				0		-				0		-				0		-				0		-				0		-				0
10	2365	438	fig|6666666.221745.peg.2365	DNA primase	-				0		bi	44	4326	fig|6666666.221840.peg.4326	94.44	DNA primase	-				0		-				0		-				0		-				0		-				0
10	2366	303	fig|6666666.221745.peg.2366	Signal transduction histidine kinase	-				0		bi	44	4327	fig|6666666.221840.peg.4327	96.03	Signal transduction histidine kinase	uni	1	4804	fig|6666666.240908.peg.4804	46.47	Signal transduction histidine kinase	uni	25	5168	fig|6666666.221837.peg.5168	45.62	Signal transduction histidine kinase	uni	1	782	fig|6666666.240903.peg.782	45.05	Signal transduction histidine kinase	-				0		uni	1	5376	fig|198094.1.peg.5376	65.12
10	2367	121	fig|6666666.221745.peg.2367	hypothetical protein	uni	1	1054	fig|6666666.240906.peg.1054	29.25	PlcR-regulated protein PRP2	-				0		uni	1	197	fig|6666666.240908.peg.197	32.88	FIG01225480: hypothetical protein	uni	4	234	fig|6666666.221837.peg.234	32.88	FIG01225480: hypothetical protein	uni	1	200	fig|6666666.240903.peg.200	32.88	FIG01225480: hypothetical protein	-				0		uni	1	1005	fig|198094.1.peg.1005	26.27	PlcR-regulated protein PRP2
10	2368	75	fig|6666666.221745.peg.2368	FIG01229910: hypothetical protein	-				0		-				0		-				0		bi	2	121	fig|6666666.221837.peg.121	54.17	hypothetical protein	-				0		-				0		-				0
10	2369	112	fig|6666666.221745.peg.2369	FIG01228088: hypothetical protein	-				0		bi	44	4329	fig|6666666.221840.peg.4329	90.99	FIG01228088: hypothetical protein	-				0		-				0		-				0		-				0		-				0
10	2370	117	fig|6666666.221745.peg.2370	pXO1-75	-				0		bi	44	4330	fig|6666666.221840.peg.4330	96.55	pXO1-75	-				0		-				0		-				0		-				0		-				0
10	2371	305	fig|6666666.221745.peg.2371	pXO1-76	-				0		bi	44	4331	fig|6666666.221840.peg.4331	96.38	pXO1-76	-				0		-				0		-				0		-				0		-				0
10	2372	703	fig|6666666.221745.peg.2372	FIG01229902: hypothetical protein	-				0		bi	10	1063	fig|6666666.221840.peg.1063	99.38	FIG01229902: hypothetical protein	-				0		bi	2	148	fig|6666666.221837.peg.148	21.98	FIG00520331: hypothetical protein	bi	1	756	fig|6666666.240903.peg.756	20.85	TrsE-like protein	-				0		-				0
10	2373	1335	fig|6666666.221745.peg.2373	reticulocyte binding protein	-				0		bi	10	1064	fig|6666666.221840.peg.1064	93.95	reticulocyte binding protein	-				0		-				0		-				0		-				0		-				0
10	2374	333	fig|6666666.221745.peg.2374	peptidase, M23/M37 family protein	-				0		bi	10	1065	fig|6666666.221840.peg.1065	95.36	peptidase, M23/M37 family protein	-				0		-				0		-				0		-				0		-				0
GENE REGION D = 2785 - 2880
Bacillus thuringiensis DNG9						Bacillus thuringiensis Bt407						Bacillus anthracis F34							Bacillus cereus ATCC 14579					Bacillus cereus E41						Bacillus thuringiensis YBT-1518						Bacillus amyloliquefaciens F11						Bacillus anthracis str AMES
15	2785	242	fig|6666666.221745.peg.2785	FIG01242368: hypothetical protein	-				0		bi	17	2261	fig|6666666.221840.peg.2261	95.74	FIG01242368: hypothetical protein	-				0		-				0		-				0		-				0		-				0
15	2786	85	fig|6666666.221745.peg.2786	FIG01227193: hypothetical protein	-				0		bi	17	2260	fig|6666666.221840.peg.2260	88.1	FIG01227193: hypothetical protein	-				0		-				0		-				0		-				0		bi	1	819	fig|198094.1.peg.819	86.9	hypothetical protein
15	2787	135	fig|6666666.221745.peg.2787	FIG01246801: hypothetical protein	bi	1	659	fig|6666666.240906.peg.659	72.39	FIG01235645: hypothetical protein	bi	32	3522	fig|6666666.221840.peg.3522	82.84	FIG01231179: hypothetical protein	-				0		-				0		-				0		-				0		bi	1	2324	fig|198094.1.peg.2324	83.58	hypothetical protein
15	2788	38	fig|6666666.221745.peg.2788	hypothetical protein	-				0		-				0		-				0		-				0		-				0		-				0		-				0
15	2789	62	fig|6666666.221745.peg.2789	hypothetical protein	-				0		-				0		-				0		-				0		-				0		-				0		-				0
15	2790	125	fig|6666666.221745.peg.2790	hypothetical protein	-				0		bi	3	275	fig|6666666.221840.peg.275	91.13	FIG01247324: hypothetical protein	-				0		bi	2	116	fig|6666666.221837.peg.116	75	FIG01247324: hypothetical protein	-				0		-				0		bi	1	3011	fig|198094.1.peg.3011	85.48	hypothetical protein
15	2791	114	fig|6666666.221745.peg.2791	FIG01238198: hypothetical protein	uni	1	2272	fig|6666666.240906.peg.2272	51.52	FIG01228233: hypothetical protein	bi	3	274	fig|6666666.221840.peg.274	95.58	FIG01238198: hypothetical protein	uni	1	2225	fig|6666666.240908.peg.2225	51.52	FIG01228233: hypothetical protein	bi	1	3	fig|6666666.221837.peg.3	78.76	hypothetical protein BA3289	uni	1	3369	fig|6666666.240903.peg.3369	63.39	FIG01226852: hypothetical protein	-				0		bi	1	3010	fig|198094.1.peg.3010	87.61	hypothetical protein
15	2792	423	fig|6666666.221745.peg.2792	DNA polymerase IV (EC 2.7.7.7)	uni	1	4209	fig|6666666.240906.peg.4209	28.35	DNA polymerase IV (EC 2.7.7.7)	bi	3	273	fig|6666666.221840.peg.273	98.34	DNA polymerase IV (EC 2.7.7.7)	uni	1	4118	fig|6666666.240908.peg.4118	28.72	DNA polymerase IV (EC 2.7.7.7)	uni	2	114	fig|6666666.221837.peg.114	85.04	DNA polymerase IV (EC 2.7.7.7)	uni	1	3370	fig|6666666.240903.peg.3370	79.1	DNA polymerase IV (EC 2.7.7.7)	bi	2	190	fig|6666666.221833.peg.190	47.16	DNA polymerase IV (EC 2.7.7.7)	bi	1	3009	fig|198094.1.peg.3009	92.64	impB/mucB/samB family protein
15	2793	406	fig|6666666.221745.peg.2793	hypothetical protein	-				0		bi	3	272	fig|6666666.221840.peg.272	98.02	hypothetical protein	uni	1	3170	fig|6666666.240908.peg.3170	27.16	FIG01230106: hypothetical protein	uni	8	956	fig|6666666.221837.peg.956	27.16	FIG01230106: hypothetical protein	-				0		-				0		-				0
15	2794	73	fig|6666666.221745.peg.2794	FIG01230005: hypothetical protein	-				0		bi	3	270	fig|6666666.221840.peg.270	94.37	FIG01230005: hypothetical protein	uni	1	3478	fig|6666666.240908.peg.3478	85.45	FIG01230005: hypothetical protein	-				0		uni	1	3799	fig|6666666.240903.peg.3799	86.96	FIG01230005: hypothetical protein	-				0		-				0
15	2795	49	fig|6666666.221745.peg.2795	hypothetical protein	-				0		bi	3	269	fig|6666666.221840.peg.269	91.3	hypothetical protein	bi	1	3170	fig|6666666.240908.peg.3170	67.57	FIG01230106: hypothetical protein	bi	8	956	fig|6666666.221837.peg.956	67.57	FIG01230106: hypothetical protein	-				0		-				0		-				0
15	2796	245	fig|6666666.221745.peg.2796	internalin, putative	-				0		bi	3	268	fig|6666666.221840.peg.268	97.95	hypothetical protein	bi	1	2558	fig|6666666.240908.peg.2558	38.79	FIG01235390: hypothetical protein	-				0		uni	1	1231	fig|6666666.240903.peg.1231	27.96	FIG01229700: hypothetical protein	-				0		-				0
15	2797	47	fig|6666666.221745.peg.2797	Mobile element protein	-				0		uni	10	1123	fig|6666666.221840.peg.1123	89.74	Mobile element protein	-				0		-				0		-				0		-				0		-				0
15	2798	161	fig|6666666.221745.peg.2798	FIG01197404: hypothetical protein	-				0		bi	3	283	fig|6666666.221840.peg.283	85.62	FIG01197404: hypothetical protein	-				0		-				0		-				0		-				0		-				0
15	2799	367	fig|6666666.221745.peg.2799	Threonine synthase (EC 4.2.3.1)	uni	1	1727	fig|6666666.240906.peg.1727	33.64	Cysteine synthase (EC 2.5.1.47)	bi	3	282	fig|6666666.221840.peg.282	96.99	Threonine synthase (EC 4.2.3.1)	uni	1	1690	fig|6666666.240908.peg.1690	35.51	Cysteine synthase (EC 2.5.1.47)	uni	21	2919	fig|6666666.221837.peg.2919	35.51	Cysteine synthase (EC 2.5.1.47)	uni	1	2186	fig|6666666.240903.peg.2186	29.64	Threonine synthase (EC 4.2.3.1)	uni	5	1106	fig|6666666.221833.peg.1106	33.33	Cysteine synthase (EC 2.5.1.47)	uni	1	1678	fig|198094.1.peg.1678	35.51	Cysteine synthase (EC 2.5.1.47)
15	2800	343	fig|6666666.221745.peg.2800	Cysteine synthase (EC 2.5.1.47)	uni	1	1727	fig|6666666.240906.peg.1727	33.44	Cysteine synthase (EC 2.5.1.47)	bi	3	281	fig|6666666.221840.peg.281	98.83	Cysteine synthase (EC 2.5.1.47)	uni	1	1690	fig|6666666.240908.peg.1690	33.78	Cysteine synthase (EC 2.5.1.47)	uni	21	2919	fig|6666666.221837.peg.2919	33.78	Cysteine synthase (EC 2.5.1.47)	uni	1	2035	fig|6666666.240903.peg.2035	33.44	Cysteine synthase (EC 2.5.1.47)	uni	13	4041	fig|6666666.221833.peg.4041	35.33	Cysteine synthase (EC 2.5.1.47)	uni	1	1678	fig|198094.1.peg.1678	33.78	Cysteine synthase (EC 2.5.1.47)
15	2801	254	fig|6666666.221745.peg.2801	Siderophore staphylobactin biosynthesis protein SbnI	-				0		bi	3	280	fig|6666666.221840.peg.280	99.21	Siderophore staphylobactin biosynthesis protein SbnI	-				0		-				0		-				0		-				0		-				0
15	2802	138	fig|6666666.221745.peg.2802	Transcriptional regulator, MarR family	uni	1	1653	fig|6666666.240906.peg.1653	42.86	Transcriptional regulator, MarR family	bi	3	279	fig|6666666.221840.peg.279	95.62	Transcriptional regulator, MarR family	uni	1	1620	fig|6666666.240908.peg.1620	42.28	Transcriptional regulator, MarR family	uni	20	1898	fig|6666666.221837.peg.1898	42.28	Transcriptional regulator, MarR family	uni	1	1957	fig|6666666.240903.peg.1957	42.86	Transcriptional regulator, MarR family	uni	6	2168	fig|6666666.221833.peg.2168	22.43	Transcriptional regulator, MarR family	uni	1	5442	fig|198094.1.peg.5442	47.37
15	2803	410	fig|6666666.221745.peg.2803	transporter, putative	uni	1	3011	fig|6666666.240906.peg.3011	25.23	Macrolide efflux protein	bi	3	278	fig|6666666.221840.peg.278	98.04	MFS general substrate transporter	uni	1	2619	fig|6666666.240908.peg.2619	25.57	Lysine-specific permease	uni	23	3741	fig|6666666.221837.peg.3741	25.57	Lysine-specific permease	uni	1	2472	fig|6666666.240903.peg.2472	23.85	Macrolide efflux protein (EC 2.7.7.2)	uni	5	787	fig|6666666.221833.peg.787	25.28	Lysine-specific permease	uni	1	2749	fig|198094.1.peg.2749	24.55	permease, putative
15	2804	415	fig|6666666.221745.peg.2804	hypothetical protein GK2762	-				0		bi	3	277	fig|6666666.221840.peg.277	97.34	hypothetical protein GK2762	uni	1	5249	fig|6666666.240908.peg.5249	22.93	Phosphoribosylglycinamide synthetase, ATP-grasp (A) domain protein	-				0		-				0		-				0		-				0
15	2805	211	fig|6666666.221745.peg.2805	Mobile element protein	uni	1	4830	fig|6666666.240906.peg.4830	30.85	transposase, IS605 family	uni	10	1123	fig|6666666.221840.peg.1123	91.43	Mobile element protein	-				0		uni	8	993	fig|6666666.221837.peg.993	25.89	transposase, IS605 family	-				0		-				0		uni	1	3434	fig|198094.1.peg.3434	43.09	transposase, IS605 family
15	2806	333	fig|6666666.221745.peg.2806	Zinc metalloproteinase precursor (EC 3.4.24.29) / aureolysin	uni	1	533	fig|6666666.240906.peg.533	43.27	neutral protease	bi	3	267	fig|6666666.221840.peg.267	99.4	Zinc metalloproteinase precursor (EC 3.4.24.29) / aureolysin	uni	1	526	fig|6666666.240908.peg.526	43.27	neutral protease	uni	26	5289	fig|6666666.221837.peg.5289	43.27	neutral protease	-				0		uni	9	3179	fig|6666666.221833.peg.3179	39.73	Zinc metalloproteinase precursor (EC 3.4.24.29) / aureolysin	uni	1	560	fig|198094.1.peg.560	42.06	neutral protease
15	2807	187	fig|6666666.221745.peg.2807	Phosphoglycerate mutase family 2	uni	1	5098	fig|6666666.240906.peg.5098	32	Phosphoglycerate mutase family 2	bi	3	266	fig|6666666.221840.peg.266	90.16	Phosphoglycerate mutase family 2	uni	1	4933	fig|6666666.240908.peg.4933	32.57	Phosphoglycerate mutase family 2	uni	5	407	fig|6666666.221837.peg.407	31.43	Phosphoglycerate mutase family 2	uni	1	5459	fig|6666666.240903.peg.5459	32	Phosphoglycerate mutase family 2	-				0		uni	1	4814	fig|198094.1.peg.4814	32.57	Phosphoglycerate mutase family 2
15	2808	75	fig|6666666.221745.peg.2808	Patatin-like phospholipase family	-				0		-				0		-				0		-				0		-				0		-				0		-				0
15	2809	344	fig|6666666.221745.peg.2809	Endonuclease/exonuclease/phosphatase family protein	-				0		bi	3	265	fig|6666666.221840.peg.265	97.67	Endonuclease/exonuclease/phosphatase family protein	-				0		-				0		-				0		-				0		-				0
15	2810	211	fig|6666666.221745.peg.2810	pXO1-04	-				0		bi	3	264	fig|6666666.221840.peg.264	98.57	pXO1-04	-				0		-				0		-				0		-				0		-				0
15	2811	212	fig|6666666.221745.peg.2811	FIG01225445: hypothetical protein	-				0		bi	3	263	fig|6666666.221840.peg.263	96.21	FIG01225445: hypothetical protein	-				0		-				0		-				0		-				0		-				0
15	2812	85	fig|6666666.221745.peg.2812	FIG01229054: hypothetical protein	-				0		bi	3	262	fig|6666666.221840.peg.262	96.43	FIG01229054: hypothetical protein	-				0		-				0		-				0		-				0		-				0
15	2813	213	fig|6666666.221745.peg.2813	pXO1-01	-				0		bi	32	3515	fig|6666666.221840.peg.3515	84.38	pXO1-01	-				0		-				0		-				0		-				0		-				0
15	2814	38	fig|6666666.221745.peg.2814	hypothetical protein	-				0		bi	32	3514	fig|6666666.221840.peg.3514	83.78	hypothetical protein	-				0		-				0		-				0		-				0		-				0
15	2815	250	fig|6666666.221745.peg.2815	FIG053235: Diacylglucosamine hydrolase like	-				0		bi	32	3513	fig|6666666.221840.peg.3513	91.75	FIG053235: Diacylglucosamine hydrolase like	-				0		-				0		-				0		-				0		-				0
15	2816	53	fig|6666666.221745.peg.2816	FIG01239661: hypothetical protein	-				0		-				0		-				0		-				0		-				0		-				0		-				0
15	2817	43	fig|6666666.221745.peg.2817	hypothetical protein	-				0		-				0		-				0		-				0		-				0		-				0		-				0
15	2818	67	fig|6666666.221745.peg.2818	FIG01231123: hypothetical protein	-				0		bi	3	257	fig|6666666.221840.peg.257	92.42	FIG01231123: hypothetical protein	-				0		-				0		-				0		-				0		-				0
15	2819	88	fig|6666666.221745.peg.2819	Probable disulfide formation protein C 2	uni	1	747	fig|6666666.240906.peg.747	36	Disulfide bond formation protein (EC 1.8.4.-), BdbC-like	bi	3	256	fig|6666666.221840.peg.256	78.82	Probable disulfide formation protein C 2	uni	1	685	fig|6666666.240908.peg.685	34.67	Disulfide bond formation protein (EC 1.8.4.-), BdbC-like	uni	20	2850	fig|6666666.221837.peg.2850	34.67	Disulfide bond formation protein (EC 1.8.4.-), BdbC-like	uni	1	961	fig|6666666.240903.peg.961	36	Disulfide bond formation protein (EC 1.8.4.-), BdbC-like	uni	6	1452	fig|6666666.221833.peg.1452	36.9	Disulfide bond formation protein BdbC, competence-related	uni	1	710	fig|198094.1.peg.710	34.67	Disulfide bond formation protein (EC 1.8.4.-), BdbC-like
15	2820	123	fig|6666666.221745.peg.2820	Transcriptional regulator, ArsR family	uni	1	2295	fig|6666666.240906.peg.2295	71.43	Transcriptional regulator, ArsR family	bi	3	255	fig|6666666.221840.peg.255	88.54	Transcriptional regulator, ArsR family	uni	1	2249	fig|6666666.240908.peg.2249	71.43	Transcriptional regulator, ArsR family	uni	21	3396	fig|6666666.221837.peg.3396	71.43	Transcriptional regulator, ArsR family	uni	1	2540	fig|6666666.240903.peg.2540	71.43	Transcriptional regulator, ArsR family	uni	6	1988	fig|6666666.221833.peg.1988	36.99	Arsenical resistance operon repressor	uni	1	2173	fig|198094.1.peg.2173	71.43	Transcriptional regulator, ArsR family
15	2821	354	fig|6666666.221745.peg.2821	Pesticidial crystal protein cry6Aa	-				0		-				0		-				0		-				0		-				0		-				0		-				0
15	2822	772	fig|6666666.221745.peg.2822	FIG01240190: hypothetical protein	-				0		-				0		-				0		-				0		-				0		-				0		-				0
15	2823	291	fig|6666666.221745.peg.2823	hypothetical protein	-				0		-				0		-				0		-				0		-				0		-				0		-				0
15	2824	53	fig|6666666.221745.peg.2824	Mobile element protein	bi	1	2846	fig|6666666.240906.peg.2846	100	Mobile element protein	bi	28	3205	fig|6666666.221840.peg.3205	96.15	Mobile element protein	bi	1	1753	fig|6666666.240908.peg.1753	98.08	Mobile element protein	-				0		bi	1	3877	fig|6666666.240903.peg.3877	100	Mobile element protein	-				0		-				0
16	2825	291	fig|6666666.221745.peg.2825	Signal transduction histidine kinase	-				0		bi	9	1049	fig|6666666.221840.peg.1049	90.7	Signal transduction histidine kinase	uni	1	4804	fig|6666666.240908.peg.4804	74.68	Signal transduction histidine kinase	uni	25	5168	fig|6666666.221837.peg.5168	73.75	Signal transduction histidine kinase	bi	1	782	fig|6666666.240903.peg.782	62.7	Signal transduction histidine kinase	-				0		bi	1	5378	fig|198094.1.peg.5378	92.27	Signal transduction histidine kinase
16	2826	232	fig|6666666.221745.peg.2826	FIG01236323: hypothetical protein	-				0		bi	32	3560	fig|6666666.221840.peg.3560	91.44	hypothetical protein	bi	1	2379	fig|6666666.240908.peg.2379	91.44	FIG01231848: hypothetical protein	-				0		-				0		-				0		-				0
16	2827	103	fig|6666666.221745.peg.2827	hypothetical protein	-				0		-				0		-				0		-				0		-				0		-				0		-				0
16	2828	189	fig|6666666.221745.peg.2828	hypothetical protein	-				0		-				0		-				0		-				0		-				0		-				0		-				0
16	2829	137	fig|6666666.221745.peg.2829	Collagen triple helix repeat protein	uni	1	3459	fig|6666666.240906.peg.3459	43.61	Collagen triple helix repeat protein	uni	61	4884	fig|6666666.221840.peg.4884	47.69	Collagen triple helix repeat protein	-				0		-				0		uni	1	3735	fig|6666666.240903.peg.3735	45.11	Collagen triple helix repeat protein	-				0		uni	1	3252	fig|198094.1.peg.3252	46.62	Collagen triple helix repeat protein
16	2830	91	fig|6666666.221745.peg.2830	hypothetical protein	-				0		-				0		-				0		-				0		-				0		-				0		-				0
16	2831	66	fig|6666666.221745.peg.2831	hypothetical protein	-				0		-				0		-				0		-				0		-				0		-				0		-				0
16	2832	66	fig|6666666.221745.peg.2832	hypothetical protein	-				0		-				0		-				0		-				0		-				0		-				0		-				0
16	2833	131	fig|6666666.221745.peg.2833	hypothetical protein	-				0		-				0		-				0		-				0		-				0		-				0		-				0
16	2834	85	fig|6666666.221745.peg.2834	hypothetical protein	-				0		-				0		-				0		-				0		-				0		-				0		-				0
16	2835	159	fig|6666666.221745.peg.2835	hypothetical protein	-				0		-				0		-				0		-				0		-				0		-				0		-				0
16	2836	355	fig|6666666.221745.peg.2836	Spore coat protein S	uni	1	5078	fig|6666666.240906.peg.5078	22.99	Spore coat protein S	uni	63	5285	fig|6666666.221840.peg.5285	22.99	Spore coat protein S	uni	1	4918	fig|6666666.240908.peg.4918	22.99	Spore coat protein S	uni	5	424	fig|6666666.221837.peg.424	22.99	Spore coat protein S	uni	1	5438	fig|6666666.240903.peg.5438	22.99	Spore coat protein S	uni	6	1323	fig|6666666.221833.peg.1323	22.96	Spore coat protein S	uni	1	4799	fig|198094.1.peg.4799	22.99	Spore coat protein S
16	2837	379	fig|6666666.221745.peg.2837	Lipopolysaccharide 1,2-N-acetylglucosaminetransferase (EC 2.4.1.56)	uni	1	268	fig|6666666.240906.peg.268	28.35	Glycosyltransferase	uni	15	2128	fig|6666666.221840.peg.2128	27.48	Glycosyl transferase, group 1 family (EC 2.4.1.-)	uni	1	261	fig|6666666.240908.peg.261	30.26	Glycosyltransferase	uni	12	1701	fig|6666666.221837.peg.1701	29.38	Glycosyltransferase	uni	1	305	fig|6666666.240903.peg.305	30.93	Glycosyltransferase	uni	2	146	fig|6666666.221833.peg.146	30.91	Glycosyl transferase, group 1 family protein	uni	1	4634	fig|198094.1.peg.4634	27.4	glycosyl transferase, group 1 family protein
16	2838	353	fig|6666666.221745.peg.2838	Spore coat protein S	uni	1	5078	fig|6666666.240906.peg.5078	26.36	Spore coat protein S	uni	63	5285	fig|6666666.221840.peg.5285	26.11	Spore coat protein S	uni	1	4918	fig|6666666.240908.peg.4918	26.6	Spore coat protein S	uni	5	424	fig|6666666.221837.peg.424	26.6	Spore coat protein S	uni	1	5438	fig|6666666.240903.peg.5438	26.36	Spore coat protein S	-				0		uni	1	4799	fig|198094.1.peg.4799	26.11	Spore coat protein S
16	2839	182	fig|6666666.221745.peg.2839	hypothetical protein	-				0		-				0		-				0		-				0		-				0		-				0		-				0
16	2840	111	fig|6666666.221745.peg.2840	Signal recognition particle receptor protein FtsY (=alpha subunit) (TC 3.A.5.1.1)	-				0		-				0		-				0		-				0		-				0		-				0		-				0
16	2841	397	fig|6666666.221745.peg.2841	Glycosyl transferase, group 1	uni	1	4846	fig|6666666.240906.peg.4846	29.01	Glycosyl transferase, group 1 family (EC 2.4.1.-)	uni	43	4227	fig|6666666.221840.peg.4227	28.93	Glycosyl transferase, group 1 family protein	uni	1	4737	fig|6666666.240908.peg.4737	29.08	Glycosyl transferase, group 1 family (EC 2.4.1.-)	uni	25	5100	fig|6666666.221837.peg.5100	29.08	Glycosyl transferase, group 1 family (EC 2.4.1.-)	uni	1	5206	fig|6666666.240903.peg.5206	29.01	Glycosyl transferase, group 1 family (EC 2.4.1.-)	uni	2	146	fig|6666666.221833.peg.146	25.85	Glycosyl transferase, group 1 family protein	uni	1	1436	fig|198094.1.peg.1436	28.93	Glycosyltransferase (EC 2.4.1.-)
16	2842	318	fig|6666666.221745.peg.2842	UDP-glucose 4-epimerase (EC 5.1.3.2)	uni	1	439	fig|6666666.240906.peg.439	32.24	dTDP-glucose 4,6-dehydratase (EC 4.2.1.46)	uni	3	336	fig|6666666.221840.peg.336	33.13	UDP-glucose 4-epimerase (EC 5.1.3.2)	uni	1	428	fig|6666666.240908.peg.428	31.64	dTDP-glucose 4,6-dehydratase (EC 4.2.1.46)	uni	6	488	fig|6666666.221837.peg.488	31.64	dTDP-glucose 4,6-dehydratase (EC 4.2.1.46)	uni	1	543	fig|6666666.240903.peg.543	32.24	dTDP-glucose 4,6-dehydratase (EC 4.2.1.46)	bi	6	1506	fig|6666666.221833.peg.1506	33.12	dTDP-glucose 4,6-dehydratase (EC 4.2.1.46)	uni	1	471	fig|198094.1.peg.471	31.72	dTDP-glucose 4,6-dehydratase (EC 4.2.1.46)
16	2843	430	fig|6666666.221745.peg.2843	UDP-glucose dehydrogenase (EC 1.1.1.22)	uni	1	5296	fig|6666666.240906.peg.5296	40.88	UDP-glucose dehydrogenase (EC 1.1.1.22)	uni	63	5513	fig|6666666.221840.peg.5513	40.65	UDP-glucose dehydrogenase (EC 1.1.1.22)	uni	1	5174	fig|6666666.240908.peg.5174	40.18	UDP-glucose 6-dehydrogenase (EC 1.1.1.22)	uni	11	1610	fig|6666666.221837.peg.1610	40.18	UDP-glucose 6-dehydrogenase (EC 1.1.1.22)	uni	1	5791	fig|6666666.240903.peg.5791	40.18	UDP-glucose dehydrogenase (EC 1.1.1.22)	uni	6	1663	fig|6666666.221833.peg.1663	40.37	UDP-glucose dehydrogenase (EC 1.1.1.22)	uni	1	5342	fig|198094.1.peg.5342	47.06	UDP-N-acetyl-D-mannosamine 6-dehydrogenase, N-terminus
16	2844	274	fig|6666666.221745.peg.2844	UTP--glucose-1-phosphate uridylyltransferase (EC 2.7.7.9)	uni	1	5384	fig|6666666.240906.peg.5384	51.18	UTP--glucose-1-phosphate uridylyltransferase (EC 2.7.7.9)	uni	63	5253	fig|6666666.221840.peg.5253	50.96	UTP--glucose-1-phosphate uridylyltransferase (EC 2.7.7.9)	uni	1	5252	fig|6666666.240908.peg.5252	51.18	UTP--glucose-1-phosphate uridylyltransferase (EC 2.7.7.9)	uni	3	166	fig|6666666.221837.peg.166	50.19	UTP--glucose-1-phosphate uridylyltransferase (EC 2.7.7.9)	uni	1	5873	fig|6666666.240903.peg.5873	51.18	UTP--glucose-1-phosphate uridylyltransferase (EC 2.7.7.9)	uni	9	3554	fig|6666666.221833.peg.3554	50.39	UTP--glucose-1-phosphate uridylyltransferase (EC 2.7.7.9)	uni	1	4766	fig|198094.1.peg.4766	50.96	UTP--glucose-1-phosphate uridylyltransferase (EC 2.7.7.9)
16	2845	405	fig|6666666.221745.peg.2845	Plasmid replication initiation protein	-				0		bi	28	3234	fig|6666666.221840.peg.3234	78.22	Plasmid replication initiation protein	-				0		-				0		-				0		-				0		-				0
16	2846	52	fig|6666666.221745.peg.2846	hypothetical protein	-				0		-				0		-				0		-				0		-				0		-				0		-				0
16	2847	130	fig|6666666.221745.peg.2847	hypothetical protein	-				0		-				0		-				0		-				0		-				0		-				0		-				0
16	2848	354	fig|6666666.221745.peg.2848	integrase/recombinase, putative	uni	1	4144	fig|6666666.240906.peg.4144	26.42	Tyrosine recombinase XerD	uni	11	1214	fig|6666666.221840.peg.1214	31.27	integrase-recombinase	uni	1	4063	fig|6666666.240908.peg.4063	26.42	Tyrosine recombinase XerD	uni	25	4430	fig|6666666.221837.peg.4430	26.42	Tyrosine recombinase XerD	-				0		uni	2	42	fig|6666666.221833.peg.42	27.08	Site-specific recombinase XerD	uni	1	3640	fig|198094.1.peg.3640	21.91	Site-specific tyrosine recombinase
16	2849	60	fig|6666666.221745.peg.2849	FIG01244330: hypothetical protein	-				0		-				0		-				0		-				0		-				0		-				0		-				0
16	2850	75	fig|6666666.221745.peg.2850	XpaF1 protein	uni	1	3436	fig|6666666.240906.peg.3436	83.78	XpaF1 protein	uni	61	4864	fig|6666666.221840.peg.4864	83.78	XpaF1 protein	uni	1	3411	fig|6666666.240908.peg.3411	83.78	XpaF1 protein	uni	8	700	fig|6666666.221837.peg.700	83.78	XpaF1 protein	uni	1	3712	fig|6666666.240903.peg.3712	83.78	XpaF1 protein	uni	9	2975	fig|6666666.221833.peg.2975	31.51	phage related protein	uni	1	3226	fig|198094.1.peg.3226	83.78	XpaF1 protein
16	2851	143	fig|6666666.221745.peg.2851	Spore cortex-lytic enzyme CwlJ	uni	1	5502	fig|6666666.240906.peg.5502	63.57	Spore cortex-lytic enzyme CwlJ	uni	62	5129	fig|6666666.221840.peg.5129	63.57	Spore cortex-lytic enzyme CwlJ	uni	1	5369	fig|6666666.240908.peg.5369	62.14	Spore cortex-lytic enzyme CwlJ	uni	11	1422	fig|6666666.221837.peg.1422	62.14	Spore cortex-lytic enzyme CwlJ	uni	1	5997	fig|6666666.240903.peg.5997	63.57	Spore cortex-lytic enzyme CwlJ	bi	12	3897	fig|6666666.221833.peg.3897	78.17	Spore cortex-lytic enzyme CwlJ	uni	1	5217	fig|198094.1.peg.5217	63.57	Spore cortex-lytic enzyme CwlJ
16	2852	130	fig|6666666.221745.peg.2852	hypothetical protein	-				0		-				0		-				0		-				0		-				0		-				0		-				0
16	2853	43	fig|6666666.221745.peg.2853	hypothetical protein	-				0		-				0		-				0		-				0		-				0		-				0		-				0
16	2854	358	fig|6666666.221745.peg.2854	FIG01230486: hypothetical protein	-				0		bi	32	3559	fig|6666666.221840.peg.3559	53.37	FIG01236406: hypothetical protein	uni	1	2380	fig|6666666.240908.peg.2380	52.53	FIG01235417: hypothetical protein	-				0		-				0		-				0		-				0
16	2855	128	fig|6666666.221745.peg.2855	hypothetical protein	-				0		-				0		-				0		-				0		-				0		-				0		-				0
16	2856	249	fig|6666666.221745.peg.2856	hypothetical protein	-				0		-				0		-				0		-				0		-				0		-				0		-				0
16	2857	125	fig|6666666.221745.peg.2857	hypothetical protein	-				0		bi	11	1207	fig|6666666.221840.peg.1207	83.19	FIG01240685: hypothetical protein	-				0		uni	2	116	fig|6666666.221837.peg.116	75	FIG01247324: hypothetical protein	-				0		-				0		uni	1	3011	fig|198094.1.peg.3011	84.68	hypothetical protein
16	2858	47	fig|6666666.221745.peg.2858	FIG01238198: hypothetical protein	uni	1	2272	fig|6666666.240906.peg.2272	57.5	FIG01228233: hypothetical protein	uni	10	1085	fig|6666666.221840.peg.1085	80	FIG01238198: hypothetical protein	uni	1	2225	fig|6666666.240908.peg.2225	58.54	FIG01228233: hypothetical protein	uni	1	43	fig|6666666.221837.peg.43	75.56	hypothetical protein	-				0		-				0		uni	1	3010	fig|198094.1.peg.3010	68.89	hypothetical protein
16	2859	168	fig|6666666.221745.peg.2859	Small acid-soluble spore protein, gamma-type SASP	uni	1	456	fig|6666666.240906.peg.456	89.74	Small acid-soluble spore protein, gamma-type SASP	uni	2	43	fig|6666666.221840.peg.43	89.74	Small acid-soluble spore protein, gamma-type SASP	uni	1	445	fig|6666666.240908.peg.445	89.74	Small acid-soluble spore protein, gamma-type SASP	uni	6	471	fig|6666666.221837.peg.471	89.74	Small acid-soluble spore protein, gamma-type SASP	uni	1	560	fig|6666666.240903.peg.560	89.74	Small acid-soluble spore protein, gamma-type SASP	-				0		uni	1	488	fig|198094.1.peg.488	86.25	Small acid-soluble spore protein, gamma-type SASP
16	2860	80	fig|6666666.221745.peg.2860	hypothetical protein	-				0		-				0		-				0		-				0		-				0		-				0		-				0
16	2861	195	fig|6666666.221745.peg.2861	hypothetical protein	-				0		-				0		-				0		-				0		-				0		-				0		-				0
16	2862	267	fig|6666666.221745.peg.2862	hypothetical protein-transmembrane prediction	-				0		-				0		-				0		-				0		-				0		-				0		-				0
16	2863	360	fig|6666666.221745.peg.2863	Mobile element protein	bi	1	3312	fig|6666666.240906.peg.3312	22.99	FIG01246835: hypothetical protein	bi	28	3185	fig|6666666.221840.peg.3185	96.94	Mobile element protein	bi	1	1472	fig|6666666.240908.peg.1472	91.36	Mobile element protein	bi	23	3760	fig|6666666.221837.peg.3760	91.36	Mobile element protein	bi	1	3580	fig|6666666.240903.peg.3580	22.99	FIG01246835: hypothetical protein	-				0		-				0
16	2864	93	fig|6666666.221745.peg.2864	Mobile element protein	-				0		bi	28	3186	fig|6666666.221840.peg.3186	95.65	Mobile element protein	bi	1	1471	fig|6666666.240908.peg.1471	90.22	Mobile element protein	bi	23	3761	fig|6666666.221837.peg.3761	88.04	Mobile element protein	-				0		-				0		-				0
16	2865	117	fig|6666666.221745.peg.2865	Oligopeptide ABC transporter, periplasmic oligopeptide-binding protein OppA (TC 3.A.1.5.1)	uni	1	183	fig|6666666.240906.peg.183	78.45	Oligopeptide ABC transporter, periplasmic oligopeptide-binding protein OppA (TC 3.A.1.5.1)	uni	1	22	fig|6666666.221840.peg.22	78.45	Oligopeptide ABC transporter, periplasmic oligopeptide-binding protein OppA (TC 3.A.1.5.1)	uni	1	183	fig|6666666.240908.peg.183	78.45	Oligopeptide ABC transporter, periplasmic oligopeptide-binding protein OppA (TC 3.A.1.5.1)	uni	4	219	fig|6666666.221837.peg.219	78.45	Oligopeptide ABC transporter, periplasmic oligopeptide-binding protein OppA (TC 3.A.1.5.1)	-				0		bi	9	2994	fig|6666666.221833.peg.2994	37.76	Oligopeptide ABC transporter, periplasmic oligopeptide-binding protein OppA (TC 3.A.1.5.1)	uni	1	185	fig|198094.1.peg.185	78.45	oligopeptide ABC transporter, oligopeptide-binding protein
16	2866	61	fig|6666666.221745.peg.2866	Mobile element protein	-				0		uni	3	427	fig|6666666.221840.peg.427	95	Mobile element protein	-				0		-				0		-				0		-				0		-				0
16	2867	281	fig|6666666.221745.peg.2867	Mobile element protein	uni	1	4830	fig|6666666.240906.peg.4830	27.1	transposase, IS605 family	uni	3	426	fig|6666666.221840.peg.426	95	Mobile element protein	-				0		uni	8	993	fig|6666666.221837.peg.993	23.96	transposase, IS605 family	-				0		-				0		bi	1	3434	fig|198094.1.peg.3434	83.57	transposase, IS605 family
16	2868	38	fig|6666666.221745.peg.2868	Mobile element protein	-				0		-				0		-				0		-				0		-				0		-				0		-				0
16	2869	54	fig|6666666.221745.peg.2869	hypothetical protein	uni	1	2398	fig|6666666.240906.peg.2398	45.28	FIG01226713: hypothetical protein	uni	32	3606	fig|6666666.221840.peg.3606	45.28	FIG01226713: hypothetical protein	uni	1	2336	fig|6666666.240908.peg.2336	45.28	FIG01226713: hypothetical protein	uni	23	3928	fig|6666666.221837.peg.3928	45.28	FIG01226713: hypothetical protein	uni	1	2644	fig|6666666.240903.peg.2644	45.28	FIG01226713: hypothetical protein	-				0		uni	1	2259	fig|198094.1.peg.2259	45.28	hypothetical protein
16	2870	131	fig|6666666.221745.peg.2870	DNA topoisomerase III (EC 5.99.1.2)	uni	1	1165	fig|6666666.240906.peg.1165	65.62	BclA protein	uni	10	1073	fig|6666666.221840.peg.1073	62.86	BclA protein	bi	1	1129	fig|6666666.240908.peg.1129	67.74	BclA protein	uni	20	2379	fig|6666666.221837.peg.2379	65.62	BclA protein	uni	1	1414	fig|6666666.240903.peg.1414	70.73	BclA protein	-				0		uni	1	3252	fig|198094.1.peg.3252	58	Collagen triple helix repeat protein
16	2871	58	fig|6666666.221745.peg.2871	hypothetical protein	-				0		bi	30	3341	fig|6666666.221840.peg.3341	62.5	SAM-dependent methyltransferases	-				0		-				0		-				0		-				0		-				0
16	2872	364	fig|6666666.221745.peg.2872	Glycosyl transferase, group 2 family protein	uni	1	1166	fig|6666666.240906.peg.1166	41.16	Glycosyl transferase, group 2 family protein	bi	28	3217	fig|6666666.221840.peg.3217	57.69	Glycosyl transferase, group 2 family protein	uni	1	1130	fig|6666666.240908.peg.1130	41.74	Glycosyl transferase, group 2 family protein	uni	20	2378	fig|6666666.221837.peg.2378	41.74	Glycosyl transferase, group 2 family protein	bi	1	5587	fig|6666666.240903.peg.5587	49.71	Glycosyl transferase, group 2 family protein	uni	8	2368	fig|6666666.221833.peg.2368	44.69	Glycosyl transferase, group 2 family protein	bi	1	1561	fig|198094.1.peg.1561	45.24	glycosyl transferase, group 2 family protein
16	2873	191	fig|6666666.221745.peg.2873	hypothetical protein	-				0		-				0		-				0		-				0		-				0		-				0		-				0
16	2874	63	fig|6666666.221745.peg.2874	hypothetical protein	-				0		uni	11	1207	fig|6666666.221840.peg.1207	75.93	FIG01240685: hypothetical protein	-				0		uni	2	116	fig|6666666.221837.peg.116	62.96	FIG01247324: hypothetical protein	-				0		-				0		uni	1	3011	fig|198094.1.peg.3011	75.93	hypothetical protein
16	2875	114	fig|6666666.221745.peg.2875	FIG01238198: hypothetical protein	uni	1	2272	fig|6666666.240906.peg.2272	48.48	FIG01228233: hypothetical protein	bi	11	1208	fig|6666666.221840.peg.1208	86.27	FIG01238198: hypothetical protein	uni	1	2225	fig|6666666.240908.peg.2225	48.48	FIG01228233: hypothetical protein	bi	2	115	fig|6666666.221837.peg.115	82.3	FIG01238198: hypothetical protein	uni	1	3369	fig|6666666.240903.peg.3369	53.57	FIG01226852: hypothetical protein	-				0		uni	1	3010	fig|198094.1.peg.3010	71.68	hypothetical protein
16	2876	422	fig|6666666.221745.peg.2876	DNA polymerase IV (EC 2.7.7.7)	uni	1	4209	fig|6666666.240906.peg.4209	25.91	DNA polymerase IV (EC 2.7.7.7)	bi	10	1086	fig|6666666.221840.peg.1086	94.54	DNA polymerase IV (EC 2.7.7.7)	uni	1	4118	fig|6666666.240908.peg.4118	25.67	DNA polymerase IV (EC 2.7.7.7)	bi	2	114	fig|6666666.221837.peg.114	95.01	DNA polymerase IV (EC 2.7.7.7)	uni	1	3370	fig|6666666.240903.peg.3370	80.29	DNA polymerase IV (EC 2.7.7.7)	uni	2	190	fig|6666666.221833.peg.190	45.75	DNA polymerase IV (EC 2.7.7.7)	uni	1	3009	fig|198094.1.peg.3009	87.65	impB/mucB/samB family protein
16	2877	172	fig|6666666.221745.peg.2877	FIG01253137: hypothetical protein	-				0		-				0		-				0		-				0		-				0		-				0		-				0
16	2878	91	fig|6666666.221745.peg.2878	DNA-binding protein HBsu	uni	1	2308	fig|6666666.240906.peg.2308	76.67	DNA-binding protein HBsu	uni	3	383	fig|6666666.221840.peg.383	96.67	DNA-binding protein HBsu	uni	1	2264	fig|6666666.240908.peg.2264	76.67	DNA-binding protein HBsu	uni	23	3989	fig|6666666.221837.peg.3989	76.67	DNA-binding protein HBsu	uni	1	2554	fig|6666666.240903.peg.2554	76.67	DNA-binding protein HBsu	uni	2	111	fig|6666666.221833.peg.111	66.29	DNA-binding protein HBsu	uni	1	2187	fig|198094.1.peg.2187	75.56	DNA-binding protein HBsu
16	2879	68	fig|6666666.221745.peg.2879	FIG01237747: hypothetical protein	-				0		-				0		-				0		-				0		bi	1	783	fig|6666666.240903.peg.783	63.89	hypothetical protein	-				0		-				0
16	2880	47	fig|6666666.221745.peg.2880	FIG01234517: hypothetical protein	-				0		-				0		-				0		-				0		-				0		-				0		-				0
GENE REGION E = 5318 – 5365
Bacillus thuringiensis DNG9						Bacillus thuringiensis Bt407						Bacillus anthracis F34							Bacillus cereus ATCC 14579					Bacillus cereus E41						Bacillus thuringiensis YBT-1518						Bacillus amyloliquefaciens F11						Bacillus anthracis str AMES
35	5318	255	fig|6666666.221745.peg.5318	hypothetical protein	-				0		-				0		-				0		-				0		-				0		-				0		-				0
35	5319	144	fig|6666666.221745.peg.5319	FIG01230696: hypothetical protein	bi	1	3842	fig|6666666.240906.peg.3842	95.77	FIG01230696: hypothetical protein	uni	3	442	fig|6666666.221840.peg.442	53.28	Phage repressor protein	-				0		-				0		uni	1	706	fig|6666666.240903.peg.706	40.3	Phage protein	-				0		uni	1	3510	fig|198094.1.peg.3510	53.28	prophage LambdaBa01, repressor protein, putative
35	5320	146	fig|6666666.221745.peg.5320	FIG01234691: hypothetical protein	bi	1	3841	fig|6666666.240906.peg.3841	99.31	FIG01234691: hypothetical protein	bi	23	2661	fig|6666666.221840.peg.2661	49.28	Phage transcriptional regulator, Cro/CI family	uni	1	3056	fig|6666666.240908.peg.3056	37.29	transcriptional regulator AnsR	bi	1	52	fig|6666666.221837.peg.52	44.93	transcriptional regulator	bi	1	380	fig|6666666.240903.peg.380	44.44	negative regulation of the defective prophage PBSX genes	bi	6	2186	fig|6666666.221833.peg.2186	54.55	transcriptional regulator, Cro/CI family	uni	1	398	fig|198094.1.peg.398	41.27	prophage LambdaBa04, DNA-binding protein
35	5321	64	fig|6666666.221745.peg.5321	Transcriptional regulator, pbsX family	bi	1	3840	fig|6666666.240906.peg.3840	98.41	Transcriptional regulator, pbsX family	uni	31	3378	fig|6666666.221840.peg.3378	40.35	HigA protein (antitoxin to HigB)	uni	1	604	fig|6666666.240908.peg.604	38.6	HigA protein (antitoxin to HigB)	uni	24	4012	fig|6666666.221837.peg.4012	38.6	HigA protein (antitoxin to HigB)	-				0		-				0		uni	1	641	fig|198094.1.peg.641	40.35	DNA-binding protein
35	5322	58	fig|6666666.221745.peg.5322	FIG01234383: hypothetical protein	bi	1	3839	fig|6666666.240906.peg.3839	98.25	FIG01234383: hypothetical protein	-				0		-				0		-				0		-				0		-				0		-				0
35	5323	196	fig|6666666.221745.peg.5323	FIG01229357: hypothetical protein	bi	1	3838	fig|6666666.240906.peg.3838	98.46	FIG01229357: hypothetical protein	-				0		-				0		-				0		-				0		-				0		-				0
35	5324	74	fig|6666666.221745.peg.5324	FIG01231797: hypothetical protein	bi	1	3837	fig|6666666.240906.peg.3837	94.52	FIG01231797: hypothetical protein	-				0		-				0		-				0		-				0		-				0		-				0
35	5325	95	fig|6666666.221745.peg.5325	FIG01226163: hypothetical protein	bi	1	3836	fig|6666666.240906.peg.3836	96.81	FIG01226163: hypothetical protein	-				0		-				0		-				0		-				0		-				0		-				0
35	5326	317	fig|6666666.221745.peg.5326	Phage replication protein	bi	1	3835	fig|6666666.240906.peg.3835	94.3	Phage replication protein	uni	64	5756	fig|6666666.221840.peg.5756	46.75	DnaD domain protein	uni	1	3210	fig|6666666.240908.peg.3210	44.62	DnaD domain protein	uni	8	915	fig|6666666.221837.peg.915	44.62	DnaD domain protein	uni	1	384	fig|6666666.240903.peg.384	44.59	Phage replication initiation protein	-				0		uni	1	3047	fig|198094.1.peg.3047	46.34	DnaD domain protein
35	5327	437	fig|6666666.221745.peg.5327	Replicative DNA helicase (EC 3.6.1.-)	bi	1	3834	fig|6666666.240906.peg.3834	97.94	Replicative DNA helicase (EC 3.6.1.-)	uni	23	2734	fig|6666666.221840.peg.2734	57.68	Replicative DNA helicase (EC 3.6.1.-)	uni	1	865	fig|6666666.240908.peg.865	58.12	Replicative DNA helicase (EC 3.6.1.-)	uni	20	2665	fig|6666666.221837.peg.2665	58.16	Replicative DNA helicase (EC 3.6.1.-)	uni	1	1140	fig|6666666.240903.peg.1140	57.85	Replicative DNA helicase (EC 3.6.1.-)	uni	6	2142	fig|6666666.221833.peg.2142	45.82	Replicative DNA helicase (DnaB) (EC 3.6.4.12)	uni	1	868	fig|198094.1.peg.868	58.16	replicative DNA helicase
35	5328	63	fig|6666666.221745.peg.5328	FIG01226182: hypothetical protein	bi	1	3833	fig|6666666.240906.peg.3833	93.55	FIG01226182: hypothetical protein	-				0		-				0		-				0		-				0		-				0		-				0
35	5329	121	fig|6666666.221745.peg.5329	FIG01235644: hypothetical protein	bi	1	3832	fig|6666666.240906.peg.3832	93.33	FIG01235644: hypothetical protein	-				0		-				0		-				0		uni	1	4277	fig|6666666.240903.peg.4277	53.72	FIG01225113: hypothetical protein	-				0		-				0
35	5330	64	fig|6666666.221745.peg.5330	phage-like fragment	bi	1	3831	fig|6666666.240906.peg.3831	92.06	phage-like fragment	bi	53	4570	fig|6666666.221840.peg.4570	85.71	phage-like fragment	uni	1	2523	fig|6666666.240908.peg.2523	51.02	FIG01228053: hypothetical protein	-				0		bi	1	846	fig|6666666.240903.peg.846	52.38	FIG01228053: hypothetical protein	-				0		uni	1	3785	fig|198094.1.peg.3785	50	hypothetical protein
35	5331	41	fig|6666666.221745.peg.5331	hypothetical protein	-				0		-				0		-				0		-				0		-				0		-				0		-				0
35	5332	79	fig|6666666.221745.peg.5332	hypothetical protein	-				0		-				0		-				0		-				0		-				0		-				0		-				0
35	5333	223	fig|6666666.221745.peg.5333	hypothetical protein	-				0		-				0		-				0		-				0		-				0		-				0		-				0
35	5334	100	fig|6666666.221745.peg.5334	IS231-related transposase	bi	1	2672	fig|6666666.240906.peg.2672	92.75	IS231-related transposase	-				0		bi	1	2370	fig|6666666.240908.peg.2370	95.96	IS231-related transposase	-				0		-				0		-				0		-				0
35	5335	156	fig|6666666.221745.peg.5335	Phage-related protein	uni	1	2375	fig|6666666.240906.peg.2375	68.15	Phage-related protein	uni	23	2636	fig|6666666.221840.peg.2636	66.46	Phage-related protein	uni	1	2372	fig|6666666.240908.peg.2372	68.15	Phage-related protein	-				0		uni	1	395	fig|6666666.240903.peg.395	68.92	Phage-related protein	-				0		uni	1	426	fig|198094.1.peg.426	68.15	phage transcriptional regulator, ArpU family
35	5336	181	fig|6666666.221745.peg.5336	Mobile element protein	uni	1	2376	fig|6666666.240906.peg.2376	96.67	Mobile element protein	uni	23	2635	fig|6666666.221840.peg.2635	97.22	Mobile element protein	uni	1	2532	fig|6666666.240908.peg.2532	97.22	Mobile element protein	uni	20	2699	fig|6666666.221837.peg.2699	49.02	DNA integration/recombination/inversion protein	uni	1	2622	fig|6666666.240903.peg.2622	96.11	Mobile element protein	bi	2	499	fig|6666666.221833.peg.499	48.6	site-specific recombinase, phage integrase family	bi	1	5339	fig|198094.1.peg.5339	100
35	5337	67	fig|6666666.221745.peg.5337	Cold shock protein CspF	uni	1	3529	fig|6666666.240906.peg.3529	80	Cold shock protein CspD	uni	61	4925	fig|6666666.221840.peg.4925	80	Cold shock protein CspD	uni	1	3499	fig|6666666.240908.peg.3499	80	Cold shock protein CspD	uni	9	1261	fig|6666666.221837.peg.1261	80	Cold shock protein CspD	uni	1	3829	fig|6666666.240903.peg.3829	80	Cold shock protein CspD	bi	10	3730	fig|6666666.221833.peg.3730	84.62	Cold shock protein CspA	uni	1	3292	fig|198094.1.peg.3292	80	Cold shock protein CspB
35	5338	401	fig|6666666.221745.peg.5338	hypothetical protein	-				0		-				0		-				0		-				0		-				0		-				0		-				0
35	5339	44	fig|6666666.221745.peg.5339	hypothetical protein	-				0		-				0		-				0		-				0		-				0		-				0		-				0
35	5340	91	fig|6666666.221745.peg.5340	hypothetical protein	-				0		-				0		-				0		-				0		-				0		-				0		-				0
35	5341	112	fig|6666666.221745.peg.5341	FIG01108941: hypothetical protein	bi	1	3815	fig|6666666.240906.peg.3815	88.99	FIG01108941: hypothetical protein	bi	23	2627	fig|6666666.221840.peg.2627	89.55	Phage-associated homing endonuclease	-				0		-				0		bi	1	4262	fig|6666666.240903.peg.4262	85.59	FIG01108941: hypothetical protein	-				0		bi	1	3763	fig|198094.1.peg.3763	41.12	prophage LambdaBa02, HNH endonuclease family protein
35	5342	119	fig|6666666.221745.peg.5342	Bacteriophage	-				0		bi	23	2626	fig|6666666.221840.peg.2626	97.46	Bacteriophage	-				0		-				0		-				0		-				0		bi	1	432	fig|198094.1.peg.432	56.84	hypothetical protein
35	5343	552	fig|6666666.221745.peg.5343	Phage terminase, large subunit	bi	1	3813	fig|6666666.240906.peg.3813	80.62	Phage terminase, large subunit	bi	23	2625	fig|6666666.221840.peg.2625	95.64	Phage terminase, large subunit	bi	1	2539	fig|6666666.240908.peg.2539	21.3	Phage terminase, large subunit	-				0		bi	1	4260	fig|6666666.240903.peg.4260	80.8	Phage terminase, large subunit	-				0		bi	1	3761	fig|198094.1.peg.3761	25.85	Phage terminase large subunit
35	5344	382	fig|6666666.221745.peg.5344	Phage portal protein	bi	1	3812	fig|6666666.240906.peg.3812	97.83	Phage portal protein	bi	23	2624	fig|6666666.221840.peg.2624	82.15	Phage portal protein	-				0		-				0		bi	1	4259	fig|6666666.240903.peg.4259	99.16	Phage portal protein	-				0		-				0
35	5345	259	fig|6666666.221745.peg.5345	Prophage Clp protease-like protein	bi	1	3811	fig|6666666.240906.peg.3811	93.02	Prophage Clp protease-like protein	bi	23	2623	fig|6666666.221840.peg.2623	86.49	Prophage Clp protease-like protein	uni	1	5119	fig|6666666.240908.peg.5119	26.52	ATP-dependent Clp protease proteolytic subunit (EC 3.4.21.92)	uni	11	1666	fig|6666666.221837.peg.1666	26.52	ATP-dependent Clp protease proteolytic subunit (EC 3.4.21.92)	bi	1	4257	fig|6666666.240903.peg.4257	99.61	Prophage Clp protease-like protein	uni	6	1569	fig|6666666.221833.peg.1569	24.24	ATP-dependent Clp protease proteolytic subunit (EC 3.4.21.92)	uni	1	3759	fig|198094.1.peg.3759	28.71	Prophage Clp protease-like protein
35	5346	388	fig|6666666.221745.peg.5346	Phage major capsid protein	bi	1	3810	fig|6666666.240906.peg.3810	98.71	Phage major capsid protein	bi	23	2622	fig|6666666.221840.peg.2622	50.13	Phage major capsid protein	-				0		-				0		bi	1	4256	fig|6666666.240903.peg.4256	98.19	Phage major capsid protein	-				0		-				0
35	5347	99	fig|6666666.221745.peg.5347	Bacteriophage	bi	1	3809	fig|6666666.240906.peg.3809	94.9	Bacteriophage	bi	23	2621	fig|6666666.221840.peg.2621	75.53	Bacteriophage	-				0		-				0		bi	1	4255	fig|6666666.240903.peg.4255	85.42	Bacteriophage	-				0		-				0
35	5348	117	fig|6666666.221745.peg.5348	Phage protein	bi	1	3808	fig|6666666.240906.peg.3808	97.41	Phage protein	bi	23	2620	fig|6666666.221840.peg.2620	88.03	Phage protein	-				0		-				0		bi	1	4254	fig|6666666.240903.peg.4254	92.17	Phage protein	-				0		-				0
35	5349	115	fig|6666666.221745.peg.5349	Phage protein	bi	1	3807	fig|6666666.240906.peg.3807	95.61	Phage protein	bi	23	2619	fig|6666666.221840.peg.2619	80.36	Phage protein	-				0		-				0		bi	1	4253	fig|6666666.240903.peg.4253	84.96	Phage protein	-				0		bi	1	3464	fig|198094.1.peg.3464	59.65	prophage pi2 protein 37
35	5350	112	fig|6666666.221745.peg.5350	Phage protein	bi	1	3806	fig|6666666.240906.peg.3806	99.1	Phage protein	bi	23	2618	fig|6666666.221840.peg.2618	85.32	Phage protein	-				0		-				0		bi	1	4252	fig|6666666.240903.peg.4252	86.24	Phage protein	-				0		bi	1	3463	fig|198094.1.peg.3463	77.06	prophage pi2 protein 38
35	5351	196	fig|6666666.221745.peg.5351	Phage major tail protein	bi	1	3805	fig|6666666.240906.peg.3805	99.49	Phage major tail protein	bi	23	2617	fig|6666666.221840.peg.2617	85.13	Phage major tail protein	-				0		-				0		bi	1	4251	fig|6666666.240903.peg.4251	83.76	Phage major tail protein	-				0		bi	1	3462	fig|198094.1.peg.3462	78.17	prophage LambdaBa01, major tail protein, putative
35	5352	121	fig|6666666.221745.peg.5352	Phage protein	bi	1	3804	fig|6666666.240906.peg.3804	100	Phage protein	bi	23	2616	fig|6666666.221840.peg.2616	82.05	Phage protein	-				0		-				0		uni	1	4250	fig|6666666.240903.peg.4250	69.75	Phage protein	-				0		bi	1	3461	fig|198094.1.peg.3461	73.11	Orf51 [bacteriophage bIL285] homolog lin2570
35	5353	54	fig|6666666.221745.peg.5353	FIG01225368: hypothetical protein	bi	1	3803	fig|6666666.240906.peg.3803	100	FIG01225368: hypothetical protein	uni	23	2616	fig|6666666.221840.peg.2616	77.36	Phage protein	-				0		-				0		bi	1	4250	fig|6666666.240903.peg.4250	76.92	Phage protein	-				0		bi	1	3460	fig|198094.1.peg.3460	81.13	hypothetical protein
35	5354	405	fig|6666666.221745.peg.5354	Phage tail length tape-measure protein	bi	1	3802	fig|6666666.240906.peg.3802	99.01	FIG01230219: hypothetical protein	bi	23	2615	fig|6666666.221840.peg.2615	87.03	FIG01230219: hypothetical protein	-				0		-				0		bi	1	4249	fig|6666666.240903.peg.4249	85.15	FIG01230219: hypothetical protein	-				0		bi	1	3459	fig|198094.1.peg.3459	83.42	hypothetical protein
35	5355	806	fig|6666666.221745.peg.5355	FIG01230219: hypothetical protein	uni	1	3802	fig|6666666.240906.peg.3802	96.89	FIG01230219: hypothetical protein	uni	23	2615	fig|6666666.221840.peg.2615	76.12	FIG01230219: hypothetical protein	bi	1	2551	fig|6666666.240908.peg.2551	53.91	Phage tape measure protein	uni	1	88	fig|6666666.221837.peg.88	24.8	Phage tail length tape-measure protein	bi	1	276	fig|6666666.240903.peg.276	54.45	Phage tail length tape-measure protein	uni	8	2483	fig|6666666.221833.peg.2483	24.53	Phage tail length tape-measure protein	bi	1	3458	fig|198094.1.peg.3458	37.54	Tail length tape measure protein
35	5356	490	fig|6666666.221745.peg.5356	Phage tail fibers	uni	1	1879	fig|6666666.240906.peg.1879	75.27	Phage-related protein	bi	23	2614	fig|6666666.221840.peg.2614	57.46	Phage tail protein	uni	1	1844	fig|6666666.240908.peg.1844	90.34	Phage-related protein	uni	1	89	fig|6666666.221837.peg.89	76.12	Phage tail fibers	bi	1	5380	fig|6666666.240903.peg.5380	70.26	Phage tail fibers	uni	8	2482	fig|6666666.221833.peg.2482	32.23	Phage tail protein	bi	1	5588	fig|198094.1.peg.5588	59.76
35	5357	1440	fig|6666666.221745.peg.5357	prophage LambdaBa01, minor structural protein	bi	1	3800	fig|6666666.240906.peg.3800	74.35	prophage LambdaBa01, minor structural protein	bi	23	2613	fig|6666666.221840.peg.2613	56.52	prophage LambdaBa01, minor structural protein	uni	1	2378	fig|6666666.240908.peg.2378	50.69	Phage tail protein	uni	1	90	fig|6666666.221837.peg.90	72.73	prophage LambdaBa01, minor structural protein	uni	1	5594	fig|6666666.240903.peg.5594	73.2	prophage LambdaBa01, minor structural protein	bi	8	2481	fig|6666666.221833.peg.2481	24.93	Phage minor structural protein	bi	1	3457	fig|198094.1.peg.3457	56.01	prophage LambdaBa01, minor structural protein
35	5358	128	fig|6666666.221745.peg.5358	FIG01231091: hypothetical protein	bi	1	1881	fig|6666666.240906.peg.1881	67.72	FIG01231091: hypothetical protein	-				0		-				0		-				0		-				0		-				0		-				0
35	5359	76	fig|6666666.221745.peg.5359	FIG01227797: hypothetical protein	bi	1	3797	fig|6666666.240906.peg.3797	100	FIG01227797: hypothetical protein	-				0		-				0		-				0		uni	1	5743	fig|6666666.240903.peg.5743	79.73	FIG01227797: hypothetical protein	-				0		-				0
35	5360	270	fig|6666666.221745.peg.5360	N-acetylmuramoyl-L-alanine amidase (EC 3.5.1.28)	bi	1	3796	fig|6666666.240906.peg.3796	97.77	Phage lysin, glycosyl hydrolase, family 25	uni	14	1965	fig|6666666.221840.peg.1965	61.8	N-acetylmuramoyl-L-alanine amidase (EC 3.5.1.28)	bi	1	2557	fig|6666666.240908.peg.2557	76.1	Phage lysin, glycosyl hydrolase, family 25	uni	21	3368	fig|6666666.221837.peg.3368	68.39	Phage lysin, glycosyl hydrolase, family 25	uni	1	4242	fig|6666666.240903.peg.4242	71.79	Phage lysin; N-acetylmuramoyl-L-alanine amidase, family 3 (EC:3.5.1.28)	-				0		uni	1	2582	fig|198094.1.peg.2582	61.05	Phage lysin, glycosyl hydrolase, family 25
35	5361	167	fig|6666666.221745.peg.5361	hypothetical protein	-				0		-				0		uni	1	3213	fig|6666666.240908.peg.3213	28.99	hypothetical Membrane Spanning Protein	uni	8	912	fig|6666666.221837.peg.912	28.99	hypothetical Membrane Spanning Protein	-				0		-				0		-				0
35	5362	348	fig|6666666.221745.peg.5362	hypothetical protein	-				0		-				0		-				0		-				0		-				0		-				0		-				0
35	5363	129	fig|6666666.221745.peg.5363	Phage protein	-				0		-				0		-				0		-				0		-				0		-				0		-				0
35	5364	174	fig|6666666.221745.peg.5364	hypothetical protein	-				0		-				0		-				0		-				0		-				0		-				0		-				0
35	5365	79	fig|6666666.221745.peg.5365	Phage protein	-				0		-				0		-				0		-				0		-				0		-				0		-				0
